# Supplementary material for: Datasets of genes coexpressed with FBN1 in mouse adipose tissue and during human adipogenesis
Source: Data Brief. 2016 Jul 5;8:851–7. doi: 10.1016/j.dib.2016.06.055 (PMC4959917; doi:10.1016/j.dib.2016.06.055)
Supplement: Supplementary file 2 — Supplementary material [file mmc2.xls]

## Sheet: Mouse genes
Genes correlated with Fbn1 in mouse strains
Gene ID	Symbol	Reporter	Correlation
67388	1110008F13Rik	1416699_AT	0.7859
68800	1110059M19Rik	1429135_AT	0.7732
67912	1600012H06Rik	1428218_A_AT	0.7383
67326	1700037H04Rik	1419742_AT	0.7367
76624	1700099I09Rik	1441817_AT	0.7754
67705	1810058I24Rik	1436339_AT	0.7905
76482	3110002H16Rik	1456716_S_AT	0.7782
74048	4632428N05Rik	1416619_AT	0.7608
74048	4632428N05Rik	1448407_AT	0.7023
70984	4931406C07Rik	1416607_AT	0.779
70984	4931406C07Rik	1454067_A_AT	0.7402
103767	A530047J11Rik	1440884_S_AT	0.7077
328399	A930018M24Rik	1439143_AT	0.7464
11302	Aatk	1416936_AT	0.7509
27404	Abca8b	1427546_AT	0.7035
11666	Abcd1	1418838_AT	0.7824
19300	Abcd4	1419572_A_AT	0.7205
192663	Abcg4	1427732_S_AT	0.703
11364	Acadm	1415984_AT	0.7166
67131	Acbd4	1428271_AT	0.717
71238	Acn9	1456614_AT	0.7079
11430	Acox1	1416409_AT	0.7019
11432	Acp2	1424655_AT	0.7705
11461	Actb	1436722_A_AT	0.7063
54130	Actr1a	1415873_A_AT	0.7343
75572	Acyp2	1427943_AT	0.7368
11489	Adam12	1421172_AT	0.7132
11490	Adam15	1416080_AT	0.736
11490	Adam15	1425170_A_AT	0.7104
11492	Adam19	1418402_AT	0.7441
11492	Adam19	1418403_AT	0.7365
11504	Adamts1	1450716_AT	0.7005
216725	Adamts2	1435990_AT	0.7999
216725	Adamts2	1457058_AT	0.7822
23794	Adamts5	1422561_AT	0.8369
23794	Adamts5	1456404_AT	0.8031
23794	Adamts5	1450658_AT	0.7591
224129	Adcy5	1455296_AT	0.7363
11535	Adm	1416077_AT	0.7332
11555	Adrb2	1437302_AT	0.7175
15463	Agfg1	1426923_AT	0.7213
66395	Ahnak	1428058_AT	0.7217
108909	Aida	1423870_AT	0.8123
71361	Aifm2	1455112_AT	0.7401
56248	Ak3	1423718_AT	0.7229
56248	Ak3	1423717_AT	0.7112
11641	Akap2	1455870_AT	0.7476
68050	Akirin1	1416912_AT	0.7859
68050	Akirin1	1416911_A_AT	0.7084
11677	Akr1b3	1448319_AT	0.7513
14187	Akr1b8	1448894_AT	0.7656
11652	Akt2	1421324_A_AT	0.7028
107747	Aldh1l1	1424400_A_AT	0.7116
380959	Alg10b	1437879_AT	0.7997
75723	Amotl1	1455247_AT	0.7572
26360	Angptl2	1450085_AT	0.7251
26360	Angptl2	1421002_AT	0.7206
57875	Angptl4	1417130_S_AT	0.8464
70797	Ankib1	1429193_AT	0.7926
71452	Ankrd40	1435322_AT	0.8165
16952	Anxa1	1448213_AT	0.7545
12306	Anxa2	1419091_A_AT	0.7888
11747	Anxa5	1425567_A_AT	0.8127
11749	Anxa6	1429246_A_AT	0.8298
11749	Anxa6	1415818_AT	0.7966
11750	Anxa7	1416138_AT	0.7309
11752	Anxa8	1417732_AT	0.8165
11752	Anxa8	1425789_S_AT	0.7347
11767	Ap1m1	1416307_AT	0.7264
11769	Ap1s1	1416087_AT	0.7431
11772	Ap2a2	1435869_S_AT	0.7728
11777	Ap3s1	1422593_AT	0.7859
23796	Aplnr	1423037_AT	0.7369
11804	Aplp2	1421887_A_AT	0.8417
11804	Aplp2	1423739_X_AT	0.781
11804	Aplp2	1421889_A_AT	0.7806
11804	Aplp2	1421888_X_AT	0.7449
11820	App	1427442_A_AT	0.7418
11832	Aqp7	1418848_AT	0.7572
11841	Arf2	1416459_AT	0.7322
58996	Arhgap23	1419745_AT	0.7729
234094	Arhgef10	1452303_AT	0.7914
234094	Arhgef10	1452302_AT	0.7056
74252	Armc1	1451638_S_AT	0.7124
109689	Arrb1	1460444_AT	0.7875
11881	Arsb	1429189_AT	0.7448
13196	Asap1	1425572_A_AT	0.7955
65973	Asph	1436455_AT	0.782
65973	Asph	1420959_AT	0.7451
66695	Aspn	1416652_AT	0.8794
66695	Aspn	1448421_S_AT	0.8437
74244	Atg7	1428612_AT	0.7343
109168	Atl3	1435890_AT	0.7857
98660	Atp1a2	1434893_AT	0.7552
27222	Atp1a4	1437321_AT	0.7173
11946	Atp5a1	1423111_AT	0.7385
246782	Atpaf2	1426474_AT	0.7893
54138	Atxn10	1422576_AT	0.7545
380753	Atxn7l1	1428279_A_AT	0.7223
26362	Axl	1423586_AT	0.9076
12010	B2m	1449289_A_AT	0.7592
26879	B3galnt1	1418736_AT	0.7722
381694	B3galtl	1457043_AT	0.7092
108902	B3gnt1	1452346_AT	0.7941
53625	B3gnt2	1420852_A_AT	0.7044
97440	B3gnt9	1435468_AT	0.7111
12015	Bad	1416583_AT	0.7493
27061	Bcap31	1451049_AT	0.8525
27061	Bcap31	1456279_A_AT	0.7233
29815	Bcar3	1415936_AT	0.7484
12040	Bckdhb	1427153_AT	0.701
94044	Bcl2l13	1424406_AT	0.8063
71458	Bcor	1452910_AT	0.7131
67118	Bfar	1426488_AT	0.7826
67118	Bfar	1426489_S_AT	0.7536
76895	Bicd2	1450733_AT	0.7346
76895	Bicd2	1422746_S_AT	0.7115
104184	Blmh	1452101_AT	0.7299
109778	Blvra	1428580_AT	0.747
233016	Blvrb	1451386_AT	0.7122
12153	Bmp1	1427457_A_AT	0.7699
12175	Bnip2	1453993_A_AT	0.821
12175	Bnip2	1422491_A_AT	0.8017
23827	Bpnt1	1418764_A_AT	0.7192
14705	Bscl2	1420632_A_AT	0.7258
12223	Btc	1435541_AT	0.7426
26363	Btd	1417987_AT	0.7293
12227	Btg2	1448272_AT	0.7501
94192	C1galt1	1422772_AT	0.7446
94192	C1galt1	1450745_AT	0.708
12259	C1qa	1417381_AT	0.7014
56745	C1qtnf1	1455582_AT	0.8065
56745	C1qtnf1	1448912_AT	0.7734
109323	C1qtnf7	1429030_AT	0.7324
330544	C230091D08Rik	1437354_AT	0.738
94332	Cadm3	1418921_AT	0.8562
94332	Cadm3	1418922_AT	0.7048
12321	Calu	1415870_AT	0.7596
207565	Camkk2	1455401_AT	0.7318
53872	Caprin1	1416462_AT	0.7188
12340	Capza1	1452038_AT	0.7369
12343	Capza2	1423058_AT	0.8156
12343	Capza2	1423057_AT	0.7295
52502	Carhsp1	1415975_AT	0.8959
52502	Carhsp1	1415976_A_AT	0.7455
12361	Cask	1422519_AT	0.8265
12364	Casp12	1418981_AT	0.7795
12364	Casp12	1449297_AT	0.7458
12370	Casp8	1424552_AT	0.7344
12380	Cast	1435972_AT	0.7667
12380	Cast	1426098_A_AT	0.7315
12380	Cast	1451413_AT	0.7134
234582	Ccdc102a	1427962_AT	0.7161
234582	Ccdc102a	1438316_A_AT	0.7032
74186	Ccdc3	1428549_AT	0.7692
67501	Ccdc50	1420522_AT	0.8101
216527	Ccm2	1434649_AT	0.7193
51813	Ccnc	1454144_A_AT	0.839
12444	Ccnd2	1416122_AT	0.8157
12444	Ccnd2	1430127_A_AT	0.7896
12444	Ccnd2	1455956_X_AT	0.7281
12444	Ccnd2	1434745_AT	0.7243
12445	Ccnd3	1415907_AT	0.7388
12450	Ccng1	1450017_AT	0.7057
66671	Ccnh	1418584_AT	0.7629
12479	Cd1d1	1449131_S_AT	0.7155
12479	Cd1d1	1449130_AT	0.7022
70445	Cd248	1417439_AT	0.8364
66205	Cd302	1448919_AT	0.7142
12491	Cd36	1450883_A_AT	0.7058
12491	Cd36	1450884_AT	0.7047
16423	Cd47	1449507_A_AT	0.7854
13136	Cd55	1418762_AT	0.8991
13136	Cd55	1460242_AT	0.8598
13136	Cd55	1443906_AT	0.7809
12509	Cd59a	1418710_AT	0.8058
12509	Cd59a	1429830_A_AT	0.7317
17064	Cd93	1456046_AT	0.7717
17064	Cd93	1419589_AT	0.7659
171486	Cd99l2	1423965_AT	0.7025
217232	Cdc27	1433848_AT	0.7039
12540	Cdc42	1460708_S_AT	0.7805
12540	Cdc42	1449574_A_AT	0.758
12540	Cdc42	1415724_A_AT	0.705
104445	Cdc42ep1	1424376_AT	0.7155
104252	Cdc42ep2	1428750_AT	0.7438
12554	Cdh13	1423551_AT	0.7408
12554	Cdh13	1434115_AT	0.7219
12575	Cdkn1a	1424638_AT	0.7114
12585	Cdr2	1417430_AT	0.8088
26365	Ceacam1	1425675_S_AT	0.7528
545389	Cep170	1453581_AT	0.8093
14962	Cfb	1417314_AT	0.7757
68178	Cgnl1	1452309_AT	0.7126
105513	Chmp7	1451300_A_AT	0.7206
56398	Chp1	1420810_AT	0.7662
56398	Chp1	1450007_AT	0.746
72136	Chst14	1426866_AT	0.8008
60322	Chst7	1449402_AT	0.7285
68947	Chst8	1428977_AT	0.7252
14311	Cidec	1452260_AT	0.8203
60363	Cldn15	1418920_AT	0.7035
12741	Cldn5	1417839_AT	0.7216
93675	Clec2i	1456426_AT	0.7214
29876	Clic4	1423392_AT	0.7629
29876	Clic4	1438606_A_AT	0.7013
56430	Clip1	1450351_A_AT	0.7035
74325	Cltb	1453063_AT	0.7982
74325	Cltb	1460740_AT	0.7778
69634	Clybl	1421014_A_AT	0.7092
12763	Cmah	1428043_A_AT	0.7725
66531	Cmc2	1427921_S_AT	0.7882
66531	Cmc2	1452597_AT	0.7698
66588	Cmpk1	1423073_AT	0.8192
68119	Cmtm3	1448316_AT	0.8602
12793	Cnih	1423727_AT	0.708
94219	Cnnm2	1451007_AT	0.74
380686	Cnrip1	1433695_AT	0.7192
12818	Col14a1	1427168_A_AT	0.8093
12819	Col15a1	1448755_AT	0.7902
12822	Col18a1	1426955_AT	0.7524
12822	Col18a1	1418237_S_AT	0.7444
12825	Col3a1	1427884_AT	0.8191
12825	Col3a1	1427883_A_AT	0.8027
12826	Col4a1	1452035_AT	0.8516
12826	Col4a1	1426348_AT	0.8312
12827	Col4a2	1424051_AT	0.8521
68018	Col4a3bp	1452867_AT	0.7045
12831	Col5a1	1434479_AT	0.841
12831	Col5a1	1416740_AT	0.8381
12831	Col5a1	1416741_AT	0.7632
12832	Col5a2	1422437_AT	0.8475
12832	Col5a2	1450625_AT	0.7903
53867	Col5a3	1419703_AT	0.809
12833	Col6a1	1448590_AT	0.7648
12834	Col6a2	1452250_A_AT	0.7973
12834	Col6a2	1426947_X_AT	0.7671
12835	Col6a3	1424131_AT	0.7705
12837	Col8a1	1455627_AT	0.7557
17846	Commd1	1424122_S_AT	0.7026
27784	Commd8	1430129_A_AT	0.7547
12846	Comt	1449183_AT	0.7363
108679	Cops8	1415934_AT	0.7399
56358	Copz2	1418455_AT	0.7446
23789	Coro1b	1448351_AT	0.7412
68033	Cox19	1434923_AT	0.8152
84682	Cox4i2	1421373_AT	0.7061
12874	Cpd	1434547_AT	0.774
171508	Creld1	1416537_AT	0.7578
12931	Crlf1	1418476_AT	0.7717
56693	Crtap	1448592_AT	0.8001
224273	Crybg3	1434410_AT	0.72
229663	Csde1	1423997_AT	0.7509
12977	Csf1	1460220_A_AT	0.7102
12983	Csf2rb	1455660_AT	0.7001
121021	Cspg4	1423341_AT	0.7055
13010	Cst3	1426195_A_AT	0.7498
13025	Ctla2b	1452352_AT	0.7452
13030	Ctsb	1448732_AT	0.826
13030	Ctsb	1417490_AT	0.7847
13030	Ctsb	1417492_AT	0.7166
13039	Ctsl	1451310_A_AT	0.7813
64138	Ctsz	1417868_A_AT	0.7374
64138	Ctsz	1417870_X_AT	0.7225
12767	Cxcr4	1448710_AT	0.7051
12778	Cxcr7	1417625_S_AT	0.8542
66158	Cxx1a	1423816_AT	0.8781
72865	Cxx1c	1450080_AT	0.748
72017	Cyb5r1	1424048_A_AT	0.7069
109754	Cyb5r3	1422185_A_AT	0.8028
109754	Cyb5r3	1422186_S_AT	0.793
114886	Cygb	1423630_AT	0.7721
102294	Cyp4v3	1417070_AT	0.7499
102294	Cyp4v3	1417071_S_AT	0.7101
16007	Cyr61	1438133_A_AT	0.7999
16007	Cyr61	1416039_X_AT	0.7438
98314	D2hgdh	1437243_AT	0.7077
28040	D6Wsu163e	1449437_AT	0.7103
59036	Dact1	1417937_AT	0.8093
13167	Dbi	1422432_AT	0.7128
56320	Dbn1	1426024_A_AT	0.9431
56320	Dbn1	1451734_A_AT	0.8039
67460	Decr1	1449443_AT	0.8376
67460	Decr1	1419367_AT	0.7637
13244	Degs1	1423345_AT	0.8685
13244	Degs1	1423346_AT	0.8072
19347	Dennd5a	1424015_AT	0.7086
97998	Deptor	1451348_AT	0.7664
97998	Deptor	1453571_AT	0.713
97998	Deptor	1428622_AT	0.7123
97998	Deptor	1443579_S_AT	0.7008
67800	Dgat2	1422677_AT	0.7083
101437	Dhx32	1420427_A_AT	0.7935
235339	Dlat	1426265_X_AT	0.7125
235339	Dlat	1426264_AT	0.7106
13385	Dlg4	1419580_AT	0.7862
54485	Dll4	1421826_AT	0.7686
13429	Dnm1	1460365_A_AT	0.7398
103967	Dnm3	1425403_AT	0.7244
57170	Dolpp1	1428072_A_AT	0.7089
56429	Dpt	1418511_AT	0.7989
244745	Dpy19l1	1433759_AT	0.7635
71712	Dram1	1424524_AT	0.7499
13518	Dst	1421276_A_AT	0.7355
99439	Duox1	1456877_AT	0.8207
213696	Duoxa1	1460372_AT	0.7903
19252	Dusp1	1448830_AT	0.8548
105352	Dusp22	1448985_AT	0.7018
72349	Dusp3	1425608_AT	0.8117
72349	Dusp3	1434472_AT	0.731
13555	E2f1	1417878_AT	0.7211
93726	Ear11	1425295_AT	0.7341
13593	Ebf3	1460666_A_AT	0.7747
68177	Ebpl	1417298_AT	0.7411
52665	Echdc1	1419552_AT	0.7276
13618	Ednrb	1437347_AT	0.7961
13618	Ednrb	1426314_AT	0.7155
66143	Eef1e1	1449044_AT	0.7574
114601	Ehbp1l1	1416804_AT	0.7533
259300	Ehd2	1435785_AT	0.8614
259300	Ehd2	1424158_AT	0.7647
13665	Eif2s1	1452662_A_AT	0.763
78655	Eif3j1	1426394_AT	0.7001
13713	Elk3	1448797_AT	0.7161
13713	Elk3	1417662_AT	0.7139
13713	Elk3	1435143_AT	0.7019
54325	Elovl1	1425676_A_AT	0.7551
54351	Elp5	1431411_A_AT	0.7342
66048	Emc6	1417912_AT	0.7365
85308	Emc9	1418474_AT	0.7428
19011	Endou	1449937_AT	0.7945
19011	Endou	1449938_AT	0.7651
13805	Eng	1417271_A_AT	0.7286
209558	Enpp3	1452384_AT	0.7199
13822	Epb4.1l2	1433491_AT	0.7467
13822	Epb4.1l2	1433490_S_AT	0.7216
13829	Epb4.9	1460223_A_AT	0.7682
13846	Ephb4	1449845_A_AT	0.7181
13858	Eps15	1419251_AT	0.7308
226090	Ermp1	1433702_AT	0.7802
69524	Esam	1460356_AT	0.7991
225363	Etf1	1451208_AT	0.7195
107371	Exoc6	1424231_S_AT	0.7335
14042	Ext1	1417730_AT	0.7255
14043	Ext2	1460170_AT	0.7078
74145	F13a1	1448929_AT	0.7363
16592	Fabp5	1416022_AT	0.8249
16592	Fabp5	1416021_A_AT	0.7631
14082	Fadd	1416888_AT	0.7276
60527	Fads3	1449219_AT	0.8926
60527	Fads3	1418773_AT	0.8573
60527	Fads3	1435910_AT	0.7973
76566	Fam101b	1429765_AT	0.7042
66540	Fam107b	1416893_AT	0.7108
66540	Fam107b	1416892_S_AT	0.7057
629059	Fam124a	1455697_AT	0.7055
68659	Fam198b	1416805_AT	0.7599
108654	Fam210a	1434979_AT	0.7228
66469	Fam213b	1423266_AT	0.8024
76820	Fam49a	1431045_AT	0.7
14115	Fbln2	1423407_A_AT	0.7707
23876	Fbln5	1416164_AT	0.8316
14118	Fbn1	1425896_A_AT	1
14118	Fbn1	1460208_AT	0.9778
106052	Fbxo4	1427121_AT	0.7239
50753	Fbxo8	1418510_S_AT	0.7343
30050	Fbxw2	1423442_A_AT	0.7099
14132	Fcgrt	1416978_AT	0.7624
100503924	Fcor	1439834_AT	0.7157
218952	Fermt2	1434181_AT	0.8122
225020	Fez2	1434348_AT	0.7231
14164	Fgf1	1450869_AT	0.8113
14182	Fgfr1	1425911_A_AT	0.8194
116701	Fgfrl1	1451912_A_AT	0.7417
14199	Fhl1	1417872_AT	0.816
14231	Fkbp7	1416803_AT	0.7572
14248	Flii	1416044_AT	0.7763
14251	Flot1	1448559_AT	0.7359
14252	Flot2	1417544_A_AT	0.7905
14252	Flot2	1438164_X_AT	0.7313
14268	Fn1	1426642_AT	0.7673
68655	Fndc1	1453321_AT	0.8709
320365	Fry	1456480_AT	0.7173
14314	Fstl1	1416221_AT	0.8966
14314	Fstl1	1448259_AT	0.8912
14319	Fth1	1427021_S_AT	0.7467
14319	Fth1	1448771_A_AT	0.7195
14360	Fyn	1448765_AT	0.7175
14366	Fzd4	1419301_AT	0.7026
14423	Galnt1	1423236_AT	0.7408
108760	Galnt16	1416760_AT	0.8718
384281	Gatc	1425211_AT	0.7096
71962	Gatsl3	1452847_AT	0.8195
14538	Gcnt2	1451733_AT	0.7602
14538	Gcnt2	1421415_S_AT	0.746
68133	Gcsh	1432164_A_AT	0.7129
14547	Gdap2	1424057_AT	0.7467
11692	Gfer	1426995_A_AT	0.7273
14584	Gfpt2	1418753_AT	0.8343
14586	Gfra2	1433716_X_AT	0.7159
66092	Ghitm	1415882_AT	0.7173
384009	Glipr2	1428492_AT	0.7616
73046	Glrx5	1428553_AT	0.7178
56356	Gltp	1419027_S_AT	0.8391
14661	Glud1	1416209_AT	0.7549
14661	Glud1	1448253_AT	0.7342
666513	Gm11787	1451318_A_AT	0.7142
100043424	Gm14005	1444524_AT	0.8878
433182	Gm5506	1419022_A_AT	0.718
545578	Gm5858	1417907_AT	0.711
105446	Gmpr2	1416356_AT	0.7899
14673	Gna12	1455008_AT	0.7708
14673	Gna12	1450097_S_AT	0.7574
14700	Gng10	1450649_AT	0.7755
73124	Golim4	1428875_AT	0.7828
14555	Gpd1	1448249_AT	0.7444
14555	Gpd1	1439396_X_AT	0.7321
14555	Gpd1	1416204_AT	0.7064
241070	Gpr1	1460123_AT	0.7182
382045	Gpr114	1436230_AT	0.7091
23890	Gpr34	1422542_AT	0.7941
76282	Gpt	1426502_S_AT	0.7734
625249	Gpx4	1451695_A_AT	0.7765
67305	Gpx7	1417836_AT	0.7319
14783	Grb10	1425458_A_AT	0.722
66168	Grina	1417423_AT	0.7534
26385	Grk6	1451672_AT	0.8763
26385	Grk6	1450480_A_AT	0.7262
66787	Gskip	1433700_AT	0.7801
14873	Gsto1	1416531_AT	0.7062
27357	Gyg	1448429_AT	0.8253
56794	Hacl1	1449047_AT	0.7827
97212	Hadha	1452173_AT	0.7025
231086	Hadhb	1426522_AT	0.763
15159	Hccs	1420889_AT	0.7247
79221	Hdac9	1434572_AT	0.7294
320473	Heatr5b	1420449_AT	0.7401
15199	Hebp1	1418172_AT	0.8261
15216	Hfe	1422645_AT	0.7667
66631	Hiatl1	1416369_AT	0.7398
67044	Higd2a	1418002_AT	0.8541
69573	Hilpda	1421031_A_AT	0.7124
215114	Hip1	1434557_AT	0.7553
215114	Hip1	1424755_AT	0.7302
15258	Hipk2	1429566_A_AT	0.7329
68024	Hist1h2bc	1418072_AT	0.7232
97114	Hist2h3c2	1422155_AT	0.7779
15284	Hlx	1418939_AT	0.7463
208715	Hmgcs1	1433446_AT	0.8516
208715	Hmgcs1	1433445_X_AT	0.7831
208715	Hmgcs1	1433444_AT	0.7829
208715	Hmgcs1	1433443_A_AT	0.7362
15439	Hp	1448881_AT	0.7209
100039781	Hrct1	1429018_AT	0.7624
15488	Hsd17b4	1417369_AT	0.717
72479	Hsdl2	1426856_AT	0.7336
72479	Hsdl2	1426857_A_AT	0.7132
66245	Hspbp1	1416894_AT	0.7136
15530	Hspg2	1418670_S_AT	0.7711
56213	Htra1	1416749_AT	0.7749
78558	Htra3	1419292_AT	0.8355
78558	Htra3	1427029_AT	0.7629
15896	Icam2	1448862_AT	0.7144
67834	Idh3a	1432016_A_AT	0.7114
320678	Iffo1	1454629_AT	0.7412
26388	Ifi202b	1421551_S_AT	0.7166
52668	Ifi27l1	1454757_S_AT	0.7152
52668	Ifi27l1	1452956_A_AT	0.7093
15976	Ifnar2	1451462_A_AT	0.8621
16010	Igfbp4	1421992_A_AT	0.8497
16010	Igfbp4	1421991_A_AT	0.8001
16010	Igfbp4	1423757_X_AT	0.7785
16010	Igfbp4	1423756_S_AT	0.7714
16011	Igfbp5	1452114_S_AT	0.7874
16019	Ighm	1427329_A_AT	0.8242
16019	Ighm	1427351_S_AT	0.7785
16154	Il10ra	1437808_X_AT	0.7471
16170	Il16	1417391_A_AT	0.8116
76614	Immt	1429534_A_AT	0.7399
23917	Impdh1	1423239_AT	0.7143
225280	Ino80c	1433859_AT	0.708
234515	Inpp4b	1457359_AT	0.7087
212111	Inpp5a	1433605_AT	0.7871
72999	Insig2	1417982_AT	0.7444
72999	Insig2	1417981_AT	0.7415
76582	Ipo11	1428096_AT	0.7588
75751	Ipo4	1450814_A_AT	0.7488
108960	Irak2	1436507_AT	0.7696
66383	Iscu	1452579_AT	0.7527
71927	Itfg1	1419041_AT	0.8046
106581	Itfg3	1434387_AT	0.7895
16403	Itga6	1422444_AT	0.7398
16404	Itga7	1418393_A_AT	0.759
16412	Itgb1	1452545_A_AT	0.7155
16412	Itgb1	1426918_AT	0.7022
16419	Itgb5	1417534_AT	0.7729
16419	Itgb5	1417533_A_AT	0.7247
16419	Itgb5	1456195_X_AT	0.712
209378	Itih5	1441946_AT	0.7548
209378	Itih5	1436755_AT	0.7179
16443	Itsn1	1425899_A_AT	0.7365
16451	Jak1	1433803_AT	0.792
16451	Jak1	1433805_AT	0.7725
81703	Jdp2	1450350_A_AT	0.7123
104771	Jkamp	1451238_AT	0.7289
211480	Kcnj14	1452243_AT	0.7274
16527	Kcnk3	1425341_AT	0.7258
84036	Kcnn1	1419617_AT	0.7261
333088	Kcp	1440955_AT	0.8411
330171	Kctd10	1423694_AT	0.813
207474	Kctd12b	1440355_AT	0.715
226823	Kctd3	1436811_AT	0.7965
105440	Kctd9	1418399_AT	0.7504
16561	Kif1b	1451762_A_AT	0.7166
16569	Kif3b	1420986_S_AT	0.7486
170643	Kirrel	1434797_AT	0.7213
16598	Klf2	1448890_AT	0.8306
16600	Klf4	1417394_AT	0.7584
16600	Klf4	1417395_AT	0.7201
23849	Klf6	1418280_AT	0.8334
23849	Klf6	1433508_AT	0.7665
23849	Klf6	1447448_S_AT	0.7599
23849	Klf6	1459718_X_AT	0.7288
217194	Klhl11	1427218_AT	0.7044
67455	Klhl13	1416242_AT	0.7615
67455	Klhl13	1448269_A_AT	0.7334
16648	Kpna3	1421828_AT	0.8386
16648	Kpna3	1450386_AT	0.8227
16648	Kpna3	1450385_AT	0.7769
16649	Kpna4	1417974_AT	0.7191
57896	Krcc1	1424621_AT	0.7987
223917	Krt79	1427352_AT	0.7132
67669	l7Rn6	1419351_A_AT	0.8748
67669	l7Rn6	1419352_AT	0.7994
212442	Lactb2	1425140_AT	0.806
226519	Lamc1	1423885_AT	0.8036
114128	Laptm4b	1416148_AT	0.8177
16795	Large	1417435_AT	0.8478
16796	Lasp1	1460173_AT	0.7626
50523	Lats2	1437101_AT	0.7943
50523	Lats2	1419678_AT	0.7069
16846	Lep	1422582_AT	0.7081
56401	Lepre1	1421462_A_AT	0.7691
68614	Letmd1	1418860_A_AT	0.701
16848	Lfng	1449943_AT	0.7014
16852	Lgals1	1419573_A_AT	0.8132
16852	Lgals1	1455439_A_AT	0.7416
16859	Lgals9	1421217_A_AT	0.7845
108927	Lhfp	1433776_AT	0.7098
218454	Lhfpl2	1434130_AT	0.7696
218454	Lhfpl2	1434129_S_AT	0.7065
77569	Limch1	1435106_AT	0.7742
77569	Limch1	1435321_AT	0.7348
225341	Lims2	1424408_AT	0.7292
68421	Lmbrd1	1451622_AT	0.7275
16909	Lmo2	1454086_A_AT	0.7092
16911	Lmo4	1420981_A_AT	0.8735
231876	Lmtk2	1455018_AT	0.7631
100504934	LOC100504934	1436530_AT	0.769
675521	LOC675521	1418021_AT	0.7348
16948	Lox	1448228_AT	0.8565
16948	Lox	1416121_AT	0.849
16949	Loxl1	1451978_AT	0.7984
226856	Lpgat1	1435327_AT	0.759
226856	Lpgat1	1424349_A_AT	0.7312
226856	Lpgat1	1435326_AT	0.718
16956	Lpl	1431056_A_AT	0.709
76905	Lrg1	1417290_AT	0.7979
237387	Lrrc3	1431251_AT	0.7442
66725	Lrrk2	1431394_A_AT	0.7197
67678	Lsm3	1448536_AT	0.7638
16985	Lsp1	1417756_A_AT	0.7597
17001	Ltc4s	1419692_A_AT	0.8089
78913	Ltn1	1452612_AT	0.7367
353258	Ltv1	1426813_AT	0.7746
52829	Lurap1l	1428384_AT	0.7583
17067	Ly6c1	1421571_A_AT	0.8241
17095	Lyl1	1419120_AT	0.7191
70082	Lysmd2	1428626_AT	0.7424
114332	Lyve1	1429379_AT	0.7865
114332	Lyve1	1453128_AT	0.7268
17110	Lyz1	1436996_X_AT	0.7025
66863	Lztr1	1450927_AT	0.7069
11426	Macf1	1428848_A_AT	0.7146
17160	Man2b2	1416584_AT	0.7341
17161	Maoa	1428667_AT	0.7907
66734	Map1lc3a	1451290_AT	0.7316
23938	Map2k5	1417854_AT	0.7766
17758	Map4	1416092_A_AT	0.7761
26921	Map4k4	1434184_S_AT	0.7347
245877	Map7d1	1424040_AT	0.7249
26417	Mapk3	1427060_AT	0.8637
23939	Mapk7	1418060_A_AT	0.7427
224703	March2	1424888_AT	0.7836
69104	March5	1452925_A_AT	0.7543
17118	Marcks	1415973_AT	0.794
17118	Marcks	1415971_AT	0.7217
277010	Marveld1	1433538_AT	0.764
105559	Mbnl2	1436858_AT	0.8022
105559	Mbnl2	1433754_AT	0.7536
105559	Mbnl2	1455827_AT	0.7266
17200	Mc2r	1422926_AT	0.7848
17210	Mcl1	1416881_AT	0.7081
244329	Mcph1	1429911_AT	0.7232
68995	Mcts1	1425018_AT	0.7331
16543	Mdfic	1427040_AT	0.8346
107029	Me2	1426572_AT	0.8282
108098	Med21	1425806_A_AT	0.7177
70717	Medag	1452244_AT	0.7254
76890	Memo1	1449821_A_AT	0.7725
17294	Mest	1423294_AT	0.7254
216760	Mfap3	1434562_AT	0.7134
216760	Mfap3	1451464_AT	0.712
50530	Mfap5	1418454_AT	0.955
50530	Mfap5	1449082_AT	0.8892
17305	Mfng	1416992_AT	0.805
66868	Mfsd1	1424129_AT	0.7928
106073	Mfsd5	1416747_AT	0.7609
72175	Mfsd8	1452335_AT	0.7341
23945	Mgll	1453836_A_AT	0.7485
23945	Mgll	1426785_S_AT	0.744
23945	Mgll	1450391_A_AT	0.7309
216001	Micu1	1451207_AT	0.7493
59030	Mkks	1454014_A_AT	0.703
17346	Mknk1	1417630_AT	0.7421
67468	Mmd	1423488_AT	0.8606
67468	Mmd	1423489_AT	0.8192
236792	Mmgt1	1436705_AT	0.7494
236792	Mmgt1	1436706_AT	0.7341
17390	Mmp2	1416136_AT	0.7458
105450	Mmrn2	1437123_AT	0.7241
17475	Mpdz	1418663_AT	0.7582
17524	Mpp1	1450919_AT	0.7746
17533	Mrc1	1450430_AT	0.7343
211577	Mrgprf	1425894_AT	0.7013
18100	Mrpl40	1448849_AT	0.7331
67270	Mrpl42	1418439_AT	0.7193
28028	Mrpl50	1424164_AT	0.81
64655	Mrps22	1416595_AT	0.7085
64658	Mrps25	1418716_AT	0.7574
64658	Mrps25	1418717_AT	0.7206
17698	Msn	1450379_AT	0.8191
17698	Msn	1421814_AT	0.7434
110265	Msra	1448856_A_AT	0.8714
27361	Msrb1	1418888_A_AT	0.7904
56428	Mtch2	1437806_X_AT	0.7234
219135	Mtmr6	1451726_AT	0.8509
219135	Mtmr6	1425486_S_AT	0.7585
219135	Mtmr6	1456540_S_AT	0.7152
66175	Mustn1	1427201_AT	0.7162
74761	Mxra8	1452330_A_AT	0.8383
50918	Myadm	1423321_AT	0.7848
67268	Myl12a	1420820_AT	0.7064
17909	Myo10	1422544_AT	0.7947
17909	Myo10	1450650_AT	0.7529
17909	Myo10	1454731_AT	0.7405
17913	Myo1c	1449551_AT	0.7699
17913	Myo1c	1449550_AT	0.7211
17913	Myo1c	1419649_S_AT	0.7124
17913	Myo1c	1419648_AT	0.7068
67111	Naaa	1452067_AT	0.8058
72560	Naalad2	1422671_S_AT	0.7516
67991	Nacc2	1417153_AT	0.8099
67991	Nacc2	1429582_AT	0.7671
53605	Nap1l1	1420478_AT	0.7976
215690	Nav1	1436907_AT	0.7152
13004	Ncan	1423604_AT	0.7039
17984	Ndn	1415923_AT	0.7199
66495	Ndufb3	1416547_AT	0.783
66147	Necap2	1418962_AT	0.7339
59126	Nek6	1425850_A_AT	0.801
59126	Nek6	1423596_AT	0.785
18018	Nfatc1	1417621_AT	0.7549
18018	Nfatc1	1428479_AT	0.7516
18029	Nfic	1422565_S_AT	0.7217
56748	Nfu1	1418228_AT	0.7354
18074	Nid2	1423516_A_AT	0.7087
245269	Nim1	1434297_AT	0.7369
18080	Nin	1428600_AT	0.8027
233280	Nipa1	1434864_AT	0.7104
75805	Nln	1424981_AT	0.7725
75805	Nln	1451555_AT	0.7141
18113	Nnmt	1432517_A_AT	0.7994
211548	Nomo1	1451169_AT	0.8415
211548	Nomo1	1451170_S_AT	0.8112
50490	Nox4	1451827_A_AT	0.7166
18146	Npdc1	1415919_AT	0.7765
18162	Npr3	1450286_AT	0.8049
18162	Npr3	1435184_AT	0.7917
18162	Npr3	1448024_AT	0.7017
20320	Nptn	1415821_AT	0.7275
18105	Nqo2	1455590_AT	0.7607
22259	Nr1h3	1450444_A_AT	0.7206
67122	Nrarp	1417985_AT	0.7758
67122	Nrarp	1417986_AT	0.7563
18176	Nras	1454060_A_AT	0.7684
18176	Nras	1422688_A_AT	0.7325
18203	Ntan1	1423538_AT	0.7091
57764	Ntn4	1450512_AT	0.7032
56312	Nupr1	1419666_X_AT	0.7684
56312	Nupr1	1419665_A_AT	0.7603
102644	Oaf	1424086_AT	0.7254
56177	Olfm1	1425784_A_AT	0.8295
56177	Olfm1	1426562_A_AT	0.8253
56177	Olfm1	1455796_X_AT	0.7239
244198	Olfml1	1455663_AT	0.846
320078	Olfml2b	1423915_AT	0.8306
71648	Optn	1429778_AT	0.7387
18393	Orc2	1418226_AT	0.7457
18405	Orm1	1451054_AT	0.8056
79196	Osbpl5	1425391_A_AT	0.828
72085	Osgepl1	1428558_AT	0.7263
18414	Osmr	1418675_AT	0.7343
18414	Osmr	1418674_AT	0.7174
20409	Ostf1	1452246_AT	0.739
72201	Otud6b	1428277_AT	0.7497
18438	P2rx4	1452527_A_AT	0.7067
67278	Pagr1a	1449617_AT	0.7119
18483	Palm	1422034_A_AT	0.7237
23972	Papss2	1421987_AT	0.7636
71904	Paqr7	1460674_AT	0.7142
75552	Paqr9	1455025_AT	0.7481
235587	Parp3	1445888_X_AT	0.7354
80285	Parp9	1416897_AT	0.7087
57342	Parva	1416818_AT	0.7311
72562	Pcbd2	1452621_AT	0.773
73173	Pcdh18	1422889_AT	0.7045
279653	Pcdh19	1437360_AT	0.7251
66881	Pcyox1	1447277_S_AT	0.7388
13026	Pcyt1a	1438011_AT	0.8555
13026	Pcyt1a	1424453_AT	0.8295
18574	Pde1b	1449420_AT	0.7059
18591	Pdgfb	1450414_AT	0.7217
18596	Pdgfrb	1417148_AT	0.7488
213019	Pdlim2	1423946_AT	0.7453
18611	Pea15a	1416406_AT	0.7437
18611	Pea15a	1416407_AT	0.701
18613	Pecam1	1421287_A_AT	0.8256
18633	Pex16	1425021_A_AT	0.7444
19298	Pex19	1416425_AT	0.85
19298	Pex19	1448332_AT	0.7787
56421	Pfkp	1430634_A_AT	0.7223
229615	Pias3	1421646_A_AT	0.7597
67292	Pigc	1424189_AT	0.848
67556	Pigm	1418964_AT	0.7031
276846	Pigs	1433429_AT	0.834
18738	Pitpna	1423283_AT	0.7998
18764	Pkd2	1441870_S_AT	0.7382
18764	Pkd2	1417753_AT	0.7215
85031	Pla1a	1417785_AT	0.8539
22634	Plagl1	1450533_A_AT	0.7661
18805	Pld1	1425739_AT	0.7144
83436	Plekha2	1417289_AT	0.7723
71801	Plekhf2	1423862_AT	0.7947
11520	Plin2	1448318_AT	0.704
67801	Pllp	1448945_AT	0.7107
18822	Plod1	1416289_AT	0.8735
26433	Plod3	1415901_AT	0.8602
70310	Plscr3	1431081_A_AT	0.8003
67784	Plxnd1	1451475_AT	0.7433
73078	Pmpcb	1429709_AT	0.7141
240023	Pnldc1	1441098_AT	0.703
66249	Pno1	1450735_AT	0.7189
66853	Pnpla2	1428591_AT	0.7466
69745	Pold4	1427885_AT	0.8167
67811	Poldip2	1450727_A_AT	0.8085
67811	Poldip2	1422732_AT	0.7804
18975	Polg	1423272_AT	0.7015
330260	Pon2	1429019_S_AT	0.7822
330260	Pon2	1450686_AT	0.7592
19038	Ppic	1416498_AT	0.8521
19042	Ppm1a	1415678_AT	0.7114
19042	Ppm1a	1429500_AT	0.707
68606	Ppm1f	1454934_AT	0.7389
71978	Ppp2r2a	1437730_AT	0.7746
70351	Ppp4r1	1424294_AT	0.736
217430	Pqlc3	1424906_AT	0.8174
72461	Prcp	1452191_AT	0.7524
54683	Prdx5	1416381_A_AT	0.7072
116847	Prelp	1416321_S_AT	0.8874
116847	Prelp	1416322_AT	0.8653
19072	Prep	1422796_AT	0.8592
109042	Prkcdbp	1423771_AT	0.7783
19122	Prnp	1448233_AT	0.747
19128	Pros1	1426246_AT	0.7928
19139	Prps1	1416052_AT	0.7456
328099	Prps1l3	1448192_S_AT	0.7404
76453	Prss23	1431057_A_AT	0.7671
76453	Prss23	1437671_X_AT	0.7156
234353	Psd3	1418749_AT	0.7725
19164	Psen1	1421853_AT	0.8229
57296	Psmd8	1423296_AT	0.7583
19218	Ptger3	1425251_AT	0.7102
77219	Ptgr2	1433503_AT	0.7299
77219	Ptgr2	1453156_S_AT	0.7256
19243	Ptp4a1	1419024_AT	0.7015
19244	Ptp4a2	1420612_S_AT	0.7144
30963	Ptpla	1456315_A_AT	0.7994
19248	Ptpn12	1450478_A_AT	0.7061
19262	Ptpra	1425340_A_AT	0.7213
52118	Pvr	1423905_AT	0.7639
59038	Pxmp4	1422780_AT	0.8052
19317	Qk	1441964_AT	0.7015
70536	Qpct	1426622_A_AT	0.846
71843	R3hcc1	1452736_AT	0.7955
19328	Rab12	1427992_A_AT	0.7642
68365	Rab14	1419243_AT	0.8053
19335	Rab23	1452113_A_AT	0.7431
19338	Rab33b	1423083_AT	0.7197
77407	Rab35	1433922_AT	0.8211
72433	Rab38	1439628_X_AT	0.7191
72433	Rab38	1417700_AT	0.7174
19340	Rab3d	1418891_A_AT	0.7986
19340	Rab3d	1449259_AT	0.7955
19340	Rab3d	1418890_A_AT	0.7684
19349	Rab7	1448159_AT	0.7412
226422	Rab7l1	1451362_AT	0.726
19353	Rac1	1451086_S_AT	0.8214
19360	Rad50	1422630_AT	0.8451
56044	Rala	1450870_AT	0.7766
64143	Ralb	1417744_A_AT	0.7822
56705	Ranbp9	1422736_AT	0.7711
109905	Rap1a	1424139_AT	0.7568
215449	Rap1b	1435518_AT	0.7937
215449	Rap1b	1455349_AT	0.7802
215449	Rap1b	1435519_AT	0.7491
380711	Rap1gap2	1434754_AT	0.8306
72065	Rap2c	1428119_A_AT	0.731
71660	Rarres2	1428538_S_AT	0.7117
71660	Rarres2	1437902_S_AT	0.7038
19395	Rasgrp2	1438933_X_AT	0.8383
56878	Rbms1	1418703_AT	0.7632
56878	Rbms1	1434005_AT	0.7233
19662	Rbp4	1426225_AT	0.7564
71973	Rbpms2	1424008_A_AT	0.77
54720	Rcan1	1416600_A_AT	0.7197
13476	Reep5	1426376_AT	0.8437
13476	Reep5	1419398_A_AT	0.7758
19698	Relb	1417856_AT	0.7384
57262	Retnla	1449015_AT	0.7401
19731	Rgl1	1418535_AT	0.8077
56470	Rgs19	1417786_A_AT	0.7133
19744	Rheb	1416636_AT	0.7085
11848	Rhoa	1437628_S_AT	0.7548
11848	Rhoa	1450632_AT	0.7177
11853	Rhoc	1448605_AT	0.8284
11853	Rhoc	1435394_S_AT	0.7262
74030	Rin2	1426368_AT	0.8371
19766	Ripk1	1449485_AT	0.7051
192656	Ripk2	1421236_AT	0.7789
192656	Ripk2	1450173_AT	0.7611
74194	Rnd3	1416701_AT	0.8047
74194	Rnd3	1416700_AT	0.8017
29864	Rnf11	1426404_A_AT	0.7688
67664	Rnf125	1429399_AT	0.7346
24017	Rnf13	1420620_A_AT	0.7333
24017	Rnf13	1451074_AT	0.7297
108089	Rnf144a	1438404_AT	0.7082
19877	Rock1	1423445_AT	0.7248
19889	Rp2h	1419586_AT	0.8254
19889	Rp2h	1419587_S_AT	0.7994
19889	Rp2h	1434061_AT	0.7838
19889	Rp2h	1419585_AT	0.7153
66646	Rpe	1416706_AT	0.7428
67053	Rpp14	1419460_AT	0.709
56613	Rps6ka4	1448498_AT	0.8359
54170	Rragc	1415749_A_AT	0.7431
20130	Rras	1418448_AT	0.7163
66922	Rras2	1417398_AT	0.8552
66922	Rras2	1448689_AT	0.7073
20163	Rsu1	1419259_AT	0.7841
66404	Rtfdc1	1424564_AT	0.8129
237847	Rtn4rl1	1436868_AT	0.7278
100213	Rusc2	1426791_AT	0.7567
20194	S100a10	1416762_AT	0.8517
20194	S100a10	1456642_X_AT	0.7605
20195	S100a11	1460351_AT	0.8578
20196	S100a13	1418704_AT	0.7131
20200	S100a6	1421375_A_AT	0.7931
13609	S1pr1	1423571_AT	0.7436
70097	Sash1	1448005_AT	0.744
64010	Sav1	1416075_AT	0.7353
24045	Scamp3	1416294_AT	0.8082
219151	Scara3	1427020_AT	0.7681
56367	Scoc	1430999_A_AT	0.7792
15529	Sdc2	1417011_AT	0.7064
66052	Sdhc	1435986_X_AT	0.7754
66052	Sdhc	1448630_A_AT	0.772
66925	Sdhd	1428235_AT	0.7358
20338	Sel1l	1425187_AT	0.8138
20341	Selenbp1	1417580_S_AT	0.7608
218877	Sema3g	1435361_AT	0.7022
74777	Sepn1	1426680_AT	0.7624
20363	Sepp1	1452141_A_AT	0.7064
211006	Sepsecs	1435946_AT	0.7722
52398	Sept11	1429234_S_AT	0.7947
52398	Sept11	1429233_AT	0.7447
18000	Sept2	1423472_AT	0.7103
18952	Sept4	1448729_A_AT	0.7073
235072	Sept7	1454610_AT	0.7639
20362	Sept8	1426802_AT	0.7887
20362	Sept8	1426801_AT	0.7695
20364	Sepw1	1416521_AT	0.7855
16625	Serpina3c	1421564_AT	0.7245
20716	Serpina3n	1419100_AT	0.723
66222	Serpinb1a	1416318_AT	0.7129
20719	Serpinb6a	1450138_A_AT	0.7862
20317	Serpinf1	1453724_A_AT	0.7365
20317	Serpinf1	1416168_AT	0.7282
12406	Serpinh1	1450843_A_AT	0.8102
12406	Serpinh1	1456733_X_AT	0.7315
73251	Setd7	1435437_AT	0.7655
67788	Sfr1	1425194_A_AT	0.7804
54612	Sfrp5	1436075_AT	0.8369
54612	Sfrp5	1423023_AT	0.8302
24051	Sgcb	1419668_AT	0.7744
24051	Sgcb	1419667_AT	0.74
52551	Sgta	1451067_AT	0.7014
16923	Sh2b3	1433455_AT	0.8132
56726	Sh3bgrl	1421871_AT	0.7083
54673	Sh3glb1	1418012_AT	0.7269
58194	Sh3kbp1	1431592_A_AT	0.864
58194	Sh3kbp1	1432269_A_AT	0.8375
58194	Sh3kbp1	1460337_AT	0.7667
66940	Shisa5	1423986_A_AT	0.8482
66940	Shisa5	1437503_A_AT	0.7758
18391	Sigmar1	1416750_AT	0.7345
20469	Sipa1	1416206_AT	0.7361
20498	Slc12a4	1417446_AT	0.7383
20501	Slc16a1	1415802_AT	0.724
20519	Slc22a3	1420444_AT	0.711
30805	Slc22a4	1417639_AT	0.7756
170756	Slc24a6	1417811_AT	0.8123
229731	Slc25a24	1427483_AT	0.8435
229731	Slc25a24	1452717_AT	0.7137
234967	Slc36a4	1455249_AT	0.8261
215113	Slc43a2	1434308_AT	0.8079
67739	Slc48a1	1450409_A_AT	0.8782
218756	Slc4a7	1438673_AT	0.7185
330836	Slc7a6	1460541_AT	0.7974
108116	Slco3a1	1434537_AT	0.8044
17126	Smad2	1420634_A_AT	0.7789
98366	Smap1	1423956_AT	0.8183
57319	Smpdl3a	1416635_AT	0.7101
226830	Smyd2	1424760_A_AT	0.7445
20619	Snap23	1420897_AT	0.78
20619	Snap23	1420896_AT	0.7448
77634	Snapc3	1428760_AT	0.7172
20618	Sncg	1417788_AT	0.7609
20621	Snn	1452789_AT	0.8253
20650	Sntb2	1420371_AT	0.7147
84704	Snurf	1421063_S_AT	0.7967
170625	Snx18	1416359_AT	0.7148
67804	Snx2	1460224_AT	0.7195
76561	Snx7	1428527_AT	0.8076
66616	Snx9	1423077_AT	0.7507
66616	Snx9	1423076_AT	0.7067
20656	Sod2	1417193_AT	0.7567
20657	Sod3	1417633_AT	0.9132
20657	Sod3	1417634_AT	0.8784
20662	Sos1	1421884_AT	0.727
20684	Sp100	1451821_A_AT	0.743
20692	Sparc	1416589_AT	0.853
20692	Sparc	1448392_AT	0.845
67946	Spata6	1418651_AT	0.7786
67198	Spats2l	1436091_AT	0.7034
229285	Spg20	1424876_S_AT	0.7873
20740	Sptan1	1427889_AT	0.8244
20740	Sptan1	1427888_A_AT	0.7565
20742	Sptbn1	1444089_AT	0.8505
20742	Sptbn1	1452143_AT	0.7539
20742	Sptbn1	1451830_A_AT	0.7458
57357	Srd5a3	1456691_S_AT	0.7617
109552	Sri	1450878_AT	0.793
109552	Sri	1423155_AT	0.7363
68792	Srpx2	1427919_AT	0.705
236920	Stard8	1427072_AT	0.7341
20852	Stat6	1421708_A_AT	0.8519
20852	Stat6	1426353_AT	0.7534
68428	Steap3	1423468_AT	0.7787
68428	Steap3	1453498_X_AT	0.7472
117167	Steap4	1460197_A_AT	0.7171
13830	Stom	1419097_A_AT	0.7995
13830	Stom	1438910_A_AT	0.7416
13830	Stom	1449341_A_AT	0.7351
13830	Stom	1419098_AT	0.7166
67727	Stx17	1427924_AT	0.7441
84112	Sucnr1	1418804_AT	0.7264
240725	Sulf1	1438200_AT	0.7482
240725	Sulf1	1436319_AT	0.7301
72043	Sulf2	1430388_A_AT	0.7056
64817	Svep1	1419182_AT	0.7101
67043	Syap1	1416472_AT	0.7145
24071	Synj2bp	1417834_AT	0.802
118449	Synpo2	1450828_AT	0.7115
213491	Szrd1	1434482_AT	0.7374
76281	Tax1bp3	1424169_AT	0.7954
67046	Tbc1d7	1428598_AT	0.7653
73174	Tbkbp1	1435183_AT	0.7054
21687	Tek	1418788_AT	0.7163
21767	Tex264	1425068_A_AT	0.7251
21810	Tgfbi	1415871_AT	0.7134
21813	Tgfbr2	1426397_AT	0.7962
21814	Tgfbr3	1425620_AT	0.7478
21817	Tgm2	1417500_A_AT	0.7676
21817	Tgm2	1426004_A_AT	0.7111
21827	Thbs3	1416623_AT	0.764
386612	Thoc6	1434827_AT	0.7263
21838	Thy1	1423135_AT	0.8323
21846	Tie1	1416238_AT	0.7055
30059	Timm10	1417499_AT	0.7398
21854	Timm17a	1426256_AT	0.7219
53600	Timm23	1416485_AT	0.7357
30058	Timm8a1	1416346_AT	0.805
21898	Tlr4	1418163_AT	0.7753
75604	Tm4sf5	1424445_AT	0.711
69660	Tmbim1	1417162_AT	0.7606
68875	Tmcc2	1452666_A_AT	0.7258
319880	Tmcc3	1451794_AT	0.765
319880	Tmcc3	1434253_S_AT	0.7126
68944	Tmco1	1423759_A_AT	0.7064
234076	Tmco3	1426711_AT	0.7454
73130	Tmed5	1431789_S_AT	0.7215
66271	Tmem126a	1451000_AT	0.7043
72759	Tmem135	1426435_AT	0.8323
66074	Tmem167	1425780_A_AT	0.7276
101118	Tmem168	1423822_A_AT	0.7233
77106	Tmem181a	1435948_AT	0.7382
381339	Tmem182	1428899_AT	0.8351
68642	Tmem216	1426217_AT	0.7025
52076	Tmem38b	1424700_AT	0.8023
52076	Tmem38b	1456544_AT	0.7728
52076	Tmem38b	1449677_S_AT	0.7397
66664	Tmem41a	1424191_A_AT	0.8124
72787	Tmem48	1460353_AT	0.7193
74868	Tmem65	1452942_AT	0.7308
72477	Tmem87b	1429336_AT	0.7538
56786	Tmem9b	1417874_AT	0.7009
19240	Tmsb10	1437185_S_AT	0.7395
19240	Tmsb10	1436902_X_AT	0.7174
21929	Tnfaip3	1433699_AT	0.7162
106869	Tnfaip8	1416950_AT	0.7199
79202	Tnfrsf22	1442590_AT	0.784
68512	Tomm5	1415733_A_AT	0.7331
21991	Tpi1	1415918_A_AT	0.7877
21991	Tpi1	1452927_X_AT	0.7451
21991	Tpi1	1435659_A_AT	0.7175
326618	Tpm4	1433883_AT	0.8553
67971	Tppp3	1416713_AT	0.8018
67808	Tprgl	1451172_AT	0.7011
170829	Tram2	1439539_AT	0.769
60409	Trappc4	1415674_A_AT	0.7951
78232	Trappc6b	1428177_AT	0.706
69076	Triap1	1460702_AT	0.7354
66873	Tril	1452961_AT	0.8212
330863	Trim67	1436829_AT	0.7451
14605	Tsc22d3	1425281_A_AT	0.7808
14605	Tsc22d3	1420772_A_AT	0.7148
74257	Tspan17	1455642_A_AT	0.8814
74257	Tspan17	1424334_AT	0.8521
64540	Tspan4	1448276_AT	0.8047
21912	Tspan7	1417502_AT	0.762
77032	Tstd3	1428897_AT	0.733
67534	Ttll4	1459031_AT	0.7398
117160	Ttyh2	1434500_AT	0.7072
22142	Tuba1a	1418884_X_AT	0.7203
103733	Tubg1	1417144_AT	0.7146
51885	Tubgcp4	1433660_AT	0.7226
52700	Txndc17	1423035_S_AT	0.7108
26462	Txnrd2	1451936_A_AT	0.7989
26462	Txnrd2	1429972_S_AT	0.7451
71767	Tysnd1	1428689_AT	0.7508
107652	Uap1	1416743_AT	0.7246
67123	Ubap1	1423185_A_AT	0.7277
22209	Ube2a	1417609_AT	0.7062
66105	Ube2d3	1423113_A_AT	0.7083
22213	Ube2g2	1417032_AT	0.7331
93765	Ube2n	1422559_AT	0.7617
66799	Ube2w	1426398_AT	0.8454
22235	Ugdh	1416308_AT	0.7146
29869	Ulk2	1417847_AT	0.7819
22247	Umps	1455832_A_AT	0.8209
22247	Umps	1434859_AT	0.7166
22248	Unc119	1418123_AT	0.7596
329908	Usp24	1448014_S_AT	0.7591
329908	Usp24	1448013_AT	0.7263
69727	Usp46	1435325_AT	0.721
22319	Vamp3	1456245_X_AT	0.8087
22319	Vamp3	1433916_AT	0.7782
22319	Vamp3	1437708_X_AT	0.7315
238328	Vash1	1435195_AT	0.755
22323	Vasp	1451097_AT	0.8175
22346	Vhl	1421071_AT	0.7015
22352	Vim	1450641_AT	0.8521
22352	Vim	1456292_A_AT	0.8319
22352	Vim	1438118_X_AT	0.7971
22359	Vldlr	1417900_A_AT	0.7485
22359	Vldlr	1434465_X_AT	0.7242
22359	Vldlr	1442169_AT	0.7033
67048	Vma21	1452607_AT	0.7838
67048	Vma21	1427937_AT	0.777
116733	Vps4a	1417510_AT	0.7582
320736	Vstm4	1455050_AT	0.7945
69882	Vwa9	1426347_AT	0.7585
226757	Wdr26	1423962_AT	0.767
215280	Wipf1	1436954_AT	0.7506
52639	Wipi1	1424917_A_AT	0.7372
52639	Wipi1	1452392_A_AT	0.7032
107568	Wwp1	1427097_AT	0.7785
97064	Wwtr1	1417818_AT	0.7648
22628	Ywhag	1420817_AT	0.7742
22630	Ywhaq	1460590_S_AT	0.7501
22630	Ywhaq	1436846_X_AT	0.7134
22630	Ywhaq	1432842_S_AT	0.7064
22666	Zbtb14	1420864_AT	0.7315
226470	Zbtb41	1428779_AT	0.7706
226470	Zbtb41	1439089_AT	0.7023
22724	Zbtb7b	1420663_AT	0.7741
102193	Zdhhc7	1416545_AT	0.7474
100494	Zfand2a	1415940_AT	0.7083
21769	Zfand3	1426998_AT	0.7388
21769	Zfand3	1419954_S_AT	0.7213
22695	Zfp36	1452519_A_AT	0.7545
29813	Zfp385a	1418865_AT	0.7982
72611	Zfp655	1429217_AT	0.7807
		1441389_AT	0.8627
		1445268_AT	0.791
		1440153_AT	0.7654
		1439191_AT	0.7613
		1434632_AT	0.7588
		1419935_S_AT	0.7292
		1444238_AT	0.7117
		1459300_AT	0.7021
		1460085_AT	0.7019

## Sheet: Human cluster genes
Human genes in coexpression clusters based on CAGE analysis
Name	Cluster	Description of average gene expression of cluster
ABCA1	Cluster0001	Increases after 4 days in differentiation medium
ABCA3	Cluster0001	Increases after 4 days in differentiation medium
ABCA7	Cluster0001	Increases after 4 days in differentiation medium
ABCB8	Cluster0001	Increases after 4 days in differentiation medium
ABCG1	Cluster0001	Increases after 4 days in differentiation medium
ABHD1	Cluster0001	Increases after 4 days in differentiation medium
ABHD15	Cluster0001	Increases after 4 days in differentiation medium
ACAA1	Cluster0001	Increases after 4 days in differentiation medium
ACAA2	Cluster0001	Increases after 4 days in differentiation medium
ACACA	Cluster0001	Increases after 4 days in differentiation medium
ACACB	Cluster0001	Increases after 4 days in differentiation medium
ACAD10	Cluster0001	Increases after 4 days in differentiation medium
ACAD11	Cluster0001	Increases after 4 days in differentiation medium
ACAD8	Cluster0001	Increases after 4 days in differentiation medium
ACAD9	Cluster0001	Increases after 4 days in differentiation medium
ACADM	Cluster0001	Increases after 4 days in differentiation medium
ACADS	Cluster0001	Increases after 4 days in differentiation medium
ACADVL	Cluster0001	Increases after 4 days in differentiation medium
ACAT1	Cluster0001	Increases after 4 days in differentiation medium
ACAT2	Cluster0001	Increases after 4 days in differentiation medium
ACBD4	Cluster0001	Increases after 4 days in differentiation medium
ACER3	Cluster0001	Increases after 4 days in differentiation medium
ACHE	Cluster0001	Increases after 4 days in differentiation medium
ACLY	Cluster0001	Increases after 4 days in differentiation medium
ACO1	Cluster0001	Increases after 4 days in differentiation medium
ACO2	Cluster0001	Increases after 4 days in differentiation medium
ACOT1	Cluster0001	Increases after 4 days in differentiation medium
ACOT2	Cluster0001	Increases after 4 days in differentiation medium
ACOX1	Cluster0001	Increases after 4 days in differentiation medium
ACP2	Cluster0001	Increases after 4 days in differentiation medium
ACP6	Cluster0001	Increases after 4 days in differentiation medium
ACSF2	Cluster0001	Increases after 4 days in differentiation medium
ACSL1	Cluster0001	Increases after 4 days in differentiation medium
ACSL3	Cluster0001	Increases after 4 days in differentiation medium
ACSS2	Cluster0001	Increases after 4 days in differentiation medium
ACTR1A	Cluster0001	Increases after 4 days in differentiation medium
ACY1	Cluster0001	Increases after 4 days in differentiation medium
ACYP2	Cluster0001	Increases after 4 days in differentiation medium
ADAMTS18	Cluster0001	Increases after 4 days in differentiation medium
ADAP1	Cluster0001	Increases after 4 days in differentiation medium
ADIPOQ	Cluster0001	Increases after 4 days in differentiation medium
ADIPOR2	Cluster0001	Increases after 4 days in differentiation medium
ADORA1	Cluster0001	Increases after 4 days in differentiation medium
ADPGK	Cluster0001	Increases after 4 days in differentiation medium
ADPRHL2	Cluster0001	Increases after 4 days in differentiation medium
ADRBK2	Cluster0001	Increases after 4 days in differentiation medium
ADRM1	Cluster0001	Increases after 4 days in differentiation medium
AFG3L2	Cluster0001	Increases after 4 days in differentiation medium
AGK	Cluster0001	Increases after 4 days in differentiation medium
AGPAT2	Cluster0001	Increases after 4 days in differentiation medium
AGPAT9	Cluster0001	Increases after 4 days in differentiation medium
AIFM1	Cluster0001	Increases after 4 days in differentiation medium
AIFM2	Cluster0001	Increases after 4 days in differentiation medium
AIG1	Cluster0001	Increases after 4 days in differentiation medium
AK3	Cluster0001	Increases after 4 days in differentiation medium
AK4	Cluster0001	Increases after 4 days in differentiation medium
AKAP5	Cluster0001	Increases after 4 days in differentiation medium
AKIRIN2	Cluster0001	Increases after 4 days in differentiation medium
AKR1B1	Cluster0001	Increases after 4 days in differentiation medium
AKR7A2	Cluster0001	Increases after 4 days in differentiation medium
AKT2	Cluster0001	Increases after 4 days in differentiation medium
ALAS1	Cluster0001	Increases after 4 days in differentiation medium
ALDH1B1	Cluster0001	Increases after 4 days in differentiation medium
ALDH1L1	Cluster0001	Increases after 4 days in differentiation medium
ALDH3A2	Cluster0001	Increases after 4 days in differentiation medium
ALDH4A1	Cluster0001	Increases after 4 days in differentiation medium
ALDH5A1	Cluster0001	Increases after 4 days in differentiation medium
ALDH9A1	Cluster0001	Increases after 4 days in differentiation medium
ALDOA	Cluster0001	Increases after 4 days in differentiation medium
ALDOC	Cluster0001	Increases after 4 days in differentiation medium
ALG14	Cluster0001	Increases after 4 days in differentiation medium
ALG8	Cluster0001	Increases after 4 days in differentiation medium
ALG9	Cluster0001	Increases after 4 days in differentiation medium
ALPL	Cluster0001	Increases after 4 days in differentiation medium
AMBRA1	Cluster0001	Increases after 4 days in differentiation medium
ANGPTL2	Cluster0001	Increases after 4 days in differentiation medium
ANGPTL4	Cluster0001	Increases after 4 days in differentiation medium
ANKRD46	Cluster0001	Increases after 4 days in differentiation medium
ANKRD9	Cluster0001	Increases after 4 days in differentiation medium
ANO8	Cluster0001	Increases after 4 days in differentiation medium
AOC2	Cluster0001	Increases after 4 days in differentiation medium
AOC3	Cluster0001	Increases after 4 days in differentiation medium
AP1B1	Cluster0001	Increases after 4 days in differentiation medium
AP3B2	Cluster0001	Increases after 4 days in differentiation medium
AP3S2	Cluster0001	Increases after 4 days in differentiation medium
APBB1IP	Cluster0001	Increases after 4 days in differentiation medium
APOC1	Cluster0001	Increases after 4 days in differentiation medium
APOE	Cluster0001	Increases after 4 days in differentiation medium
APOM	Cluster0001	Increases after 4 days in differentiation medium
APOO	Cluster0001	Increases after 4 days in differentiation medium
AQP11	Cluster0001	Increases after 4 days in differentiation medium
AQP7	Cluster0001	Increases after 4 days in differentiation medium
ARAF	Cluster0001	Increases after 4 days in differentiation medium
ARFRP1	Cluster0001	Increases after 4 days in differentiation medium
ARHGAP23	Cluster0001	Increases after 4 days in differentiation medium
ARHGEF40	Cluster0001	Increases after 4 days in differentiation medium
ARL6IP1	Cluster0001	Increases after 4 days in differentiation medium
ARL6IP5	Cluster0001	Increases after 4 days in differentiation medium
ARMC6	Cluster0001	Increases after 4 days in differentiation medium
ARRB1	Cluster0001	Increases after 4 days in differentiation medium
ASCC2	Cluster0001	Increases after 4 days in differentiation medium
ASS1	Cluster0001	Increases after 4 days in differentiation medium
ATG4D	Cluster0001	Increases after 4 days in differentiation medium
ATP2C1	Cluster0001	Increases after 4 days in differentiation medium
ATP5A1	Cluster0001	Increases after 4 days in differentiation medium
ATP5B	Cluster0001	Increases after 4 days in differentiation medium
ATP5C1	Cluster0001	Increases after 4 days in differentiation medium
ATP5D	Cluster0001	Increases after 4 days in differentiation medium
ATP5E	Cluster0001	Increases after 4 days in differentiation medium
ATP5F1	Cluster0001	Increases after 4 days in differentiation medium
ATP5G2	Cluster0001	Increases after 4 days in differentiation medium
ATP5G3	Cluster0001	Increases after 4 days in differentiation medium
ATP5H	Cluster0001	Increases after 4 days in differentiation medium
ATP5I	Cluster0001	Increases after 4 days in differentiation medium
ATP5J	Cluster0001	Increases after 4 days in differentiation medium
ATP5J2	Cluster0001	Increases after 4 days in differentiation medium
ATP5J2-PTCD1	Cluster0001	Increases after 4 days in differentiation medium
ATP5L	Cluster0001	Increases after 4 days in differentiation medium
ATP5O	Cluster0001	Increases after 4 days in differentiation medium
ATP6AP1	Cluster0001	Increases after 4 days in differentiation medium
ATP6V0A1	Cluster0001	Increases after 4 days in differentiation medium
ATP6V0B	Cluster0001	Increases after 4 days in differentiation medium
ATP6V0C	Cluster0001	Increases after 4 days in differentiation medium
ATP6V0D1	Cluster0001	Increases after 4 days in differentiation medium
ATP6V0E2	Cluster0001	Increases after 4 days in differentiation medium
ATP6V1D	Cluster0001	Increases after 4 days in differentiation medium
ATP6V1G1	Cluster0001	Increases after 4 days in differentiation medium
ATP9A	Cluster0001	Increases after 4 days in differentiation medium
ATPAF1	Cluster0001	Increases after 4 days in differentiation medium
ATPAF2	Cluster0001	Increases after 4 days in differentiation medium
ATXN2	Cluster0001	Increases after 4 days in differentiation medium
AURKAIP1	Cluster0001	Increases after 4 days in differentiation medium
AVPI1	Cluster0001	Increases after 4 days in differentiation medium
AZGP1	Cluster0001	Increases after 4 days in differentiation medium
AZGP1P1	Cluster0001	Increases after 4 days in differentiation medium
B4GALT7	Cluster0001	Increases after 4 days in differentiation medium
BAG1	Cluster0001	Increases after 4 days in differentiation medium
BBOX1	Cluster0001	Increases after 4 days in differentiation medium
BCAP31	Cluster0001	Increases after 4 days in differentiation medium
BCAR3	Cluster0001	Increases after 4 days in differentiation medium
BCKDHA	Cluster0001	Increases after 4 days in differentiation medium
BCKDHB	Cluster0001	Increases after 4 days in differentiation medium
BCKDK	Cluster0001	Increases after 4 days in differentiation medium
BCL2L2	Cluster0001	Increases after 4 days in differentiation medium
BCL2L2-PABPN1	Cluster0001	Increases after 4 days in differentiation medium
BHLHE41	Cluster0001	Increases after 4 days in differentiation medium
BLCAP	Cluster0001	Increases after 4 days in differentiation medium
BLVRA	Cluster0001	Increases after 4 days in differentiation medium
BLVRB	Cluster0001	Increases after 4 days in differentiation medium
BNIP3	Cluster0001	Increases after 4 days in differentiation medium
BNIP3L	Cluster0001	Increases after 4 days in differentiation medium
BOK	Cluster0001	Increases after 4 days in differentiation medium
BPHL	Cluster0001	Increases after 4 days in differentiation medium
BRP44	Cluster0001	Increases after 4 days in differentiation medium
BRP44L	Cluster0001	Increases after 4 days in differentiation medium
BSCL2	Cluster0001	Increases after 4 days in differentiation medium
BSG	Cluster0001	Increases after 4 days in differentiation medium
BTD	Cluster0001	Increases after 4 days in differentiation medium
C10orf116	Cluster0001	Increases after 4 days in differentiation medium
C11orf48	Cluster0001	Increases after 4 days in differentiation medium
C11orf67	Cluster0001	Increases after 4 days in differentiation medium
C11orf71	Cluster0001	Increases after 4 days in differentiation medium
C14orf180	Cluster0001	Increases after 4 days in differentiation medium
C14orf2	Cluster0001	Increases after 4 days in differentiation medium
C15orf17	Cluster0001	Increases after 4 days in differentiation medium
C15orf38-AP3S2	Cluster0001	Increases after 4 days in differentiation medium
C16orf5	Cluster0001	Increases after 4 days in differentiation medium
C16orf80	Cluster0001	Increases after 4 days in differentiation medium
C17orf59	Cluster0001	Increases after 4 days in differentiation medium
C17orf61	Cluster0001	Increases after 4 days in differentiation medium
C17orf63	Cluster0001	Increases after 4 days in differentiation medium
C17orf89	Cluster0001	Increases after 4 days in differentiation medium
C19orf12	Cluster0001	Increases after 4 days in differentiation medium
C19orf24	Cluster0001	Increases after 4 days in differentiation medium
C19orf42	Cluster0001	Increases after 4 days in differentiation medium
C19orf52	Cluster0001	Increases after 4 days in differentiation medium
C19orf80	Cluster0001	Increases after 4 days in differentiation medium
C1orf115	Cluster0001	Increases after 4 days in differentiation medium
C1orf31	Cluster0001	Increases after 4 days in differentiation medium
C1orf50	Cluster0001	Increases after 4 days in differentiation medium
C1orf53	Cluster0001	Increases after 4 days in differentiation medium
C20orf24	Cluster0001	Increases after 4 days in differentiation medium
C20orf29	Cluster0001	Increases after 4 days in differentiation medium
C20orf3	Cluster0001	Increases after 4 days in differentiation medium
C20orf30	Cluster0001	Increases after 4 days in differentiation medium
C20orf7	Cluster0001	Increases after 4 days in differentiation medium
C21orf2	Cluster0001	Increases after 4 days in differentiation medium
C21orf33	Cluster0001	Increases after 4 days in differentiation medium
C22orf13	Cluster0001	Increases after 4 days in differentiation medium
C22orf32	Cluster0001	Increases after 4 days in differentiation medium
C2orf47	Cluster0001	Increases after 4 days in differentiation medium
C3	Cluster0001	Increases after 4 days in differentiation medium
C3orf78	Cluster0001	Increases after 4 days in differentiation medium
C4orf32	Cluster0001	Increases after 4 days in differentiation medium
C5orf35	Cluster0001	Increases after 4 days in differentiation medium
C6orf106	Cluster0001	Increases after 4 days in differentiation medium
C6orf108	Cluster0001	Increases after 4 days in differentiation medium
C6orf136	Cluster0001	Increases after 4 days in differentiation medium
C6orf57	Cluster0001	Increases after 4 days in differentiation medium
C7orf30	Cluster0001	Increases after 4 days in differentiation medium
C8orf34	Cluster0001	Increases after 4 days in differentiation medium
C8orf38	Cluster0001	Increases after 4 days in differentiation medium
C8orf40	Cluster0001	Increases after 4 days in differentiation medium
C8orf55	Cluster0001	Increases after 4 days in differentiation medium
C8orf82	Cluster0001	Increases after 4 days in differentiation medium
C9orf116	Cluster0001	Increases after 4 days in differentiation medium
C9orf123	Cluster0001	Increases after 4 days in differentiation medium
C9orf46	Cluster0001	Increases after 4 days in differentiation medium
C9orf86	Cluster0001	Increases after 4 days in differentiation medium
CA3	Cluster0001	Increases after 4 days in differentiation medium
CA5B	Cluster0001	Increases after 4 days in differentiation medium
CABLES1	Cluster0001	Increases after 4 days in differentiation medium
CACYBP	Cluster0001	Increases after 4 days in differentiation medium
CADM4	Cluster0001	Increases after 4 days in differentiation medium
CALB2	Cluster0001	Increases after 4 days in differentiation medium
CAMK1	Cluster0001	Increases after 4 days in differentiation medium
CAMSAP1	Cluster0001	Increases after 4 days in differentiation medium
CASP7	Cluster0001	Increases after 4 days in differentiation medium
CAT	Cluster0001	Increases after 4 days in differentiation medium
CAV2	Cluster0001	Increases after 4 days in differentiation medium
CCDC106	Cluster0001	Increases after 4 days in differentiation medium
CCDC167	Cluster0001	Increases after 4 days in differentiation medium
CCDC50	Cluster0001	Increases after 4 days in differentiation medium
CCDC56	Cluster0001	Increases after 4 days in differentiation medium
CCDC75	Cluster0001	Increases after 4 days in differentiation medium
CCDC85B	Cluster0001	Increases after 4 days in differentiation medium
CD14	Cluster0001	Increases after 4 days in differentiation medium
CD36	Cluster0001	Increases after 4 days in differentiation medium
CD52	Cluster0001	Increases after 4 days in differentiation medium
CD63	Cluster0001	Increases after 4 days in differentiation medium
CDC34	Cluster0001	Increases after 4 days in differentiation medium
CDC42EP4	Cluster0001	Increases after 4 days in differentiation medium
CDH22	Cluster0001	Increases after 4 days in differentiation medium
CDHR1	Cluster0001	Increases after 4 days in differentiation medium
CDK16	Cluster0001	Increases after 4 days in differentiation medium
CDK5RAP1	Cluster0001	Increases after 4 days in differentiation medium
CDKN1A	Cluster0001	Increases after 4 days in differentiation medium
CDKN2C	Cluster0001	Increases after 4 days in differentiation medium
CDO1	Cluster0001	Increases after 4 days in differentiation medium
CEBPA	Cluster0001	Increases after 4 days in differentiation medium
CEBPB	Cluster0001	Increases after 4 days in differentiation medium
CENPV	Cluster0001	Increases after 4 days in differentiation medium
CEPT1	Cluster0001	Increases after 4 days in differentiation medium
CHCHD1	Cluster0001	Increases after 4 days in differentiation medium
CHCHD10	Cluster0001	Increases after 4 days in differentiation medium
CHCHD3	Cluster0001	Increases after 4 days in differentiation medium
CHCHD4	Cluster0001	Increases after 4 days in differentiation medium
CHCHD7	Cluster0001	Increases after 4 days in differentiation medium
CHI3L2	Cluster0001	Increases after 4 days in differentiation medium
CHP	Cluster0001	Increases after 4 days in differentiation medium
CHPT1	Cluster0001	Increases after 4 days in differentiation medium
CHRDL1	Cluster0001	Increases after 4 days in differentiation medium
CHST8	Cluster0001	Increases after 4 days in differentiation medium
CIAO1	Cluster0001	Increases after 4 days in differentiation medium
CIB1	Cluster0001	Increases after 4 days in differentiation medium
CIB2	Cluster0001	Increases after 4 days in differentiation medium
CIDEA	Cluster0001	Increases after 4 days in differentiation medium
CIDEC	Cluster0001	Increases after 4 days in differentiation medium
CKB	Cluster0001	Increases after 4 days in differentiation medium
CKMT2	Cluster0001	Increases after 4 days in differentiation medium
CKS1B	Cluster0001	Increases after 4 days in differentiation medium
CLMN	Cluster0001	Increases after 4 days in differentiation medium
CLPB	Cluster0001	Increases after 4 days in differentiation medium
CLPTM1	Cluster0001	Increases after 4 days in differentiation medium
CLYBL	Cluster0001	Increases after 4 days in differentiation medium
CMC1	Cluster0001	Increases after 4 days in differentiation medium
CMTM7	Cluster0001	Increases after 4 days in differentiation medium
CNDP2	Cluster0001	Increases after 4 days in differentiation medium
CNP	Cluster0001	Increases after 4 days in differentiation medium
CNTFR	Cluster0001	Increases after 4 days in differentiation medium
COASY	Cluster0001	Increases after 4 days in differentiation medium
COL15A1	Cluster0001	Increases after 4 days in differentiation medium
COL27A1	Cluster0001	Increases after 4 days in differentiation medium
COL4A1	Cluster0001	Increases after 4 days in differentiation medium
COL4A2	Cluster0001	Increases after 4 days in differentiation medium
COL5A3	Cluster0001	Increases after 4 days in differentiation medium
COMMD9	Cluster0001	Increases after 4 days in differentiation medium
COPS3	Cluster0001	Increases after 4 days in differentiation medium
COPS7A	Cluster0001	Increases after 4 days in differentiation medium
COQ10A	Cluster0001	Increases after 4 days in differentiation medium
COQ2	Cluster0001	Increases after 4 days in differentiation medium
COQ4	Cluster0001	Increases after 4 days in differentiation medium
COQ6	Cluster0001	Increases after 4 days in differentiation medium
COQ7	Cluster0001	Increases after 4 days in differentiation medium
COQ9	Cluster0001	Increases after 4 days in differentiation medium
COX17	Cluster0001	Increases after 4 days in differentiation medium
COX18	Cluster0001	Increases after 4 days in differentiation medium
COX4I1	Cluster0001	Increases after 4 days in differentiation medium
COX5A	Cluster0001	Increases after 4 days in differentiation medium
COX5B	Cluster0001	Increases after 4 days in differentiation medium
COX6A1	Cluster0001	Increases after 4 days in differentiation medium
COX6B1	Cluster0001	Increases after 4 days in differentiation medium
COX6C	Cluster0001	Increases after 4 days in differentiation medium
COX7A2	Cluster0001	Increases after 4 days in differentiation medium
COX7B	Cluster0001	Increases after 4 days in differentiation medium
COX7C	Cluster0001	Increases after 4 days in differentiation medium
COX8A	Cluster0001	Increases after 4 days in differentiation medium
CPB1	Cluster0001	Increases after 4 days in differentiation medium
CPE	Cluster0001	Increases after 4 days in differentiation medium
CPNE2	Cluster0001	Increases after 4 days in differentiation medium
CPT2	Cluster0001	Increases after 4 days in differentiation medium
CRAT	Cluster0001	Increases after 4 days in differentiation medium
CRLS1	Cluster0001	Increases after 4 days in differentiation medium
CS	Cluster0001	Increases after 4 days in differentiation medium
CSTB	Cluster0001	Increases after 4 days in differentiation medium
CXCL14	Cluster0001	Increases after 4 days in differentiation medium
CXCR2	Cluster0001	Increases after 4 days in differentiation medium
CYB5A	Cluster0001	Increases after 4 days in differentiation medium
CYB5B	Cluster0001	Increases after 4 days in differentiation medium
CYB5R1	Cluster0001	Increases after 4 days in differentiation medium
CYC1	Cluster0001	Increases after 4 days in differentiation medium
CYCS	Cluster0001	Increases after 4 days in differentiation medium
CYP17A1	Cluster0001	Increases after 4 days in differentiation medium
CYP4F12	Cluster0001	Increases after 4 days in differentiation medium
CYP4F22	Cluster0001	Increases after 4 days in differentiation medium
CYP51A1	Cluster0001	Increases after 4 days in differentiation medium
DAP3	Cluster0001	Increases after 4 days in differentiation medium
DARS2	Cluster0001	Increases after 4 days in differentiation medium
DBI	Cluster0001	Increases after 4 days in differentiation medium
DCAF12	Cluster0001	Increases after 4 days in differentiation medium
DCAF8	Cluster0001	Increases after 4 days in differentiation medium
DDRGK1	Cluster0001	Increases after 4 days in differentiation medium
DDX24	Cluster0001	Increases after 4 days in differentiation medium
DECR1	Cluster0001	Increases after 4 days in differentiation medium
DENND2D	Cluster0001	Increases after 4 days in differentiation medium
DERL1	Cluster0001	Increases after 4 days in differentiation medium
DGAT1	Cluster0001	Increases after 4 days in differentiation medium
DGAT2	Cluster0001	Increases after 4 days in differentiation medium
DGKQ	Cluster0001	Increases after 4 days in differentiation medium
DHCR24	Cluster0001	Increases after 4 days in differentiation medium
DHCR7	Cluster0001	Increases after 4 days in differentiation medium
DHDDS	Cluster0001	Increases after 4 days in differentiation medium
DHFR	Cluster0001	Increases after 4 days in differentiation medium
DHODH	Cluster0001	Increases after 4 days in differentiation medium
DHPS	Cluster0001	Increases after 4 days in differentiation medium
DHRS11	Cluster0001	Increases after 4 days in differentiation medium
DIO3OS	Cluster0001	Increases after 4 days in differentiation medium
DIXDC1	Cluster0001	Increases after 4 days in differentiation medium
DLAT	Cluster0001	Increases after 4 days in differentiation medium
DLST	Cluster0001	Increases after 4 days in differentiation medium
DMKN	Cluster0001	Increases after 4 days in differentiation medium
DMRTA1	Cluster0001	Increases after 4 days in differentiation medium
DNAJA1	Cluster0001	Increases after 4 days in differentiation medium
DNAJC30	Cluster0001	Increases after 4 days in differentiation medium
DNAJC5	Cluster0001	Increases after 4 days in differentiation medium
DNPEP	Cluster0001	Increases after 4 days in differentiation medium
DOLPP1	Cluster0001	Increases after 4 days in differentiation medium
DPYSL4	Cluster0001	Increases after 4 days in differentiation medium
DTX1	Cluster0001	Increases after 4 days in differentiation medium
DTX4	Cluster0001	Increases after 4 days in differentiation medium
DUSP23	Cluster0001	Increases after 4 days in differentiation medium
DUSP28	Cluster0001	Increases after 4 days in differentiation medium
DUSP3	Cluster0001	Increases after 4 days in differentiation medium
DUSP6	Cluster0001	Increases after 4 days in differentiation medium
DVL2	Cluster0001	Increases after 4 days in differentiation medium
DYRK1B	Cluster0001	Increases after 4 days in differentiation medium
EBP	Cluster0001	Increases after 4 days in differentiation medium
ECH1	Cluster0001	Increases after 4 days in differentiation medium
ECHDC1	Cluster0001	Increases after 4 days in differentiation medium
ECHDC2	Cluster0001	Increases after 4 days in differentiation medium
ECHDC3	Cluster0001	Increases after 4 days in differentiation medium
ECHS1	Cluster0001	Increases after 4 days in differentiation medium
ECI1	Cluster0001	Increases after 4 days in differentiation medium
ECI2	Cluster0001	Increases after 4 days in differentiation medium
EDEM2	Cluster0001	Increases after 4 days in differentiation medium
EGFL7	Cluster0001	Increases after 4 days in differentiation medium
EGFLAM	Cluster0001	Increases after 4 days in differentiation medium
EGLN2	Cluster0001	Increases after 4 days in differentiation medium
EHD1	Cluster0001	Increases after 4 days in differentiation medium
EHHADH	Cluster0001	Increases after 4 days in differentiation medium
EI24	Cluster0001	Increases after 4 days in differentiation medium
EIF2B3	Cluster0001	Increases after 4 days in differentiation medium
EIF4E3	Cluster0001	Increases after 4 days in differentiation medium
EIF4EBP2	Cluster0001	Increases after 4 days in differentiation medium
ELAC2	Cluster0001	Increases after 4 days in differentiation medium
ELOVL1	Cluster0001	Increases after 4 days in differentiation medium
ELOVL3	Cluster0001	Increases after 4 days in differentiation medium
ELOVL5	Cluster0001	Increases after 4 days in differentiation medium
ELOVL6	Cluster0001	Increases after 4 days in differentiation medium
EMP2	Cluster0001	Increases after 4 days in differentiation medium
EPB41L4B	Cluster0001	Increases after 4 days in differentiation medium
EPHB2	Cluster0001	Increases after 4 days in differentiation medium
EPHX1	Cluster0001	Increases after 4 days in differentiation medium
EPHX2	Cluster0001	Increases after 4 days in differentiation medium
EPS15L1	Cluster0001	Increases after 4 days in differentiation medium
ERAL1	Cluster0001	Increases after 4 days in differentiation medium
ERV3-1	Cluster0001	Increases after 4 days in differentiation medium
ESRRA	Cluster0001	Increases after 4 days in differentiation medium
ESYT1	Cluster0001	Increases after 4 days in differentiation medium
ETFA	Cluster0001	Increases after 4 days in differentiation medium
ETFB	Cluster0001	Increases after 4 days in differentiation medium
ETFDH	Cluster0001	Increases after 4 days in differentiation medium
EXTL3	Cluster0001	Increases after 4 days in differentiation medium
F11R	Cluster0001	Increases after 4 days in differentiation medium
FABP4	Cluster0001	Increases after 4 days in differentiation medium
FABP7	Cluster0001	Increases after 4 days in differentiation medium
FADS1	Cluster0001	Increases after 4 days in differentiation medium
FADS2	Cluster0001	Increases after 4 days in differentiation medium
FAH	Cluster0001	Increases after 4 days in differentiation medium
FAHD1	Cluster0001	Increases after 4 days in differentiation medium
FAM113B	Cluster0001	Increases after 4 days in differentiation medium
FAM134B	Cluster0001	Increases after 4 days in differentiation medium
FAM134C	Cluster0001	Increases after 4 days in differentiation medium
FAM151A	Cluster0001	Increases after 4 days in differentiation medium
FAM195A	Cluster0001	Increases after 4 days in differentiation medium
FAM210A	Cluster0001	Increases after 4 days in differentiation medium
FAM213A	Cluster0001	Increases after 4 days in differentiation medium
FAM47E	Cluster0001	Increases after 4 days in differentiation medium
FAM49A	Cluster0001	Increases after 4 days in differentiation medium
FAM49B	Cluster0001	Increases after 4 days in differentiation medium
FAM54B	Cluster0001	Increases after 4 days in differentiation medium
FAM82A2	Cluster0001	Increases after 4 days in differentiation medium
FAR2	Cluster0001	Increases after 4 days in differentiation medium
FARS2	Cluster0001	Increases after 4 days in differentiation medium
FASN	Cluster0001	Increases after 4 days in differentiation medium
FASTK	Cluster0001	Increases after 4 days in differentiation medium
FASTKD5	Cluster0001	Increases after 4 days in differentiation medium
FBXL15	Cluster0001	Increases after 4 days in differentiation medium
FBXL17	Cluster0001	Increases after 4 days in differentiation medium
FBXL5	Cluster0001	Increases after 4 days in differentiation medium
FBXO17	Cluster0001	Increases after 4 days in differentiation medium
FBXO33	Cluster0001	Increases after 4 days in differentiation medium
FBXO6	Cluster0001	Increases after 4 days in differentiation medium
FBXO8	Cluster0001	Increases after 4 days in differentiation medium
FBXO9	Cluster0001	Increases after 4 days in differentiation medium
FCGRT	Cluster0001	Increases after 4 days in differentiation medium
FCHO1	Cluster0001	Increases after 4 days in differentiation medium
FCRLA	Cluster0001	Increases after 4 days in differentiation medium
FCRLB	Cluster0001	Increases after 4 days in differentiation medium
FDFT1	Cluster0001	Increases after 4 days in differentiation medium
FDPS	Cluster0001	Increases after 4 days in differentiation medium
FDX1L	Cluster0001	Increases after 4 days in differentiation medium
FECH	Cluster0001	Increases after 4 days in differentiation medium
FEM1A	Cluster0001	Increases after 4 days in differentiation medium
FGF13	Cluster0001	Increases after 4 days in differentiation medium
FGFRL1	Cluster0001	Increases after 4 days in differentiation medium
FGR	Cluster0001	Increases after 4 days in differentiation medium
FH	Cluster0001	Increases after 4 days in differentiation medium
FIS1	Cluster0001	Increases after 4 days in differentiation medium
FITM2	Cluster0001	Increases after 4 days in differentiation medium
FLOT2	Cluster0001	Increases after 4 days in differentiation medium
FLVCR1	Cluster0001	Increases after 4 days in differentiation medium
FLVCR2	Cluster0001	Increases after 4 days in differentiation medium
FN3K	Cluster0001	Increases after 4 days in differentiation medium
FNDC4	Cluster0001	Increases after 4 days in differentiation medium
FNTB	Cluster0001	Increases after 4 days in differentiation medium
FOXRED1	Cluster0001	Increases after 4 days in differentiation medium
FPGS	Cluster0001	Increases after 4 days in differentiation medium
FRMD8	Cluster0001	Increases after 4 days in differentiation medium
FXC1	Cluster0001	Increases after 4 days in differentiation medium
FXYD1	Cluster0001	Increases after 4 days in differentiation medium
FYB	Cluster0001	Increases after 4 days in differentiation medium
FZD4	Cluster0001	Increases after 4 days in differentiation medium
FZD5	Cluster0001	Increases after 4 days in differentiation medium
G0S2	Cluster0001	Increases after 4 days in differentiation medium
G6PD	Cluster0001	Increases after 4 days in differentiation medium
GADD45G	Cluster0001	Increases after 4 days in differentiation medium
GALE	Cluster0001	Increases after 4 days in differentiation medium
GALNT2	Cluster0001	Increases after 4 days in differentiation medium
GAMT	Cluster0001	Increases after 4 days in differentiation medium
GATSL3	Cluster0001	Increases after 4 days in differentiation medium
GBAS	Cluster0001	Increases after 4 days in differentiation medium
GBE1	Cluster0001	Increases after 4 days in differentiation medium
GBP2	Cluster0001	Increases after 4 days in differentiation medium
GCDH	Cluster0001	Increases after 4 days in differentiation medium
GCHFR	Cluster0001	Increases after 4 days in differentiation medium
GCOM1	Cluster0001	Increases after 4 days in differentiation medium
GCSH	Cluster0001	Increases after 4 days in differentiation medium
GDF11	Cluster0001	Increases after 4 days in differentiation medium
GET4	Cluster0001	Increases after 4 days in differentiation medium
GFM1	Cluster0001	Increases after 4 days in differentiation medium
GFM2	Cluster0001	Increases after 4 days in differentiation medium
GGA2	Cluster0001	Increases after 4 days in differentiation medium
GGCX	Cluster0001	Increases after 4 days in differentiation medium
GHITM	Cluster0001	Increases after 4 days in differentiation medium
GHR	Cluster0001	Increases after 4 days in differentiation medium
GIPR	Cluster0001	Increases after 4 days in differentiation medium
GLDN	Cluster0001	Increases after 4 days in differentiation medium
GLIPR2	Cluster0001	Increases after 4 days in differentiation medium
GLRX	Cluster0001	Increases after 4 days in differentiation medium
GLRX2	Cluster0001	Increases after 4 days in differentiation medium
GLRX3	Cluster0001	Increases after 4 days in differentiation medium
GLRX5	Cluster0001	Increases after 4 days in differentiation medium
GNA12	Cluster0001	Increases after 4 days in differentiation medium
GNAS	Cluster0001	Increases after 4 days in differentiation medium
GPAM	Cluster0001	Increases after 4 days in differentiation medium
GPC4	Cluster0001	Increases after 4 days in differentiation medium
GPD1	Cluster0001	Increases after 4 days in differentiation medium
GPER	Cluster0001	Increases after 4 days in differentiation medium
GPI	Cluster0001	Increases after 4 days in differentiation medium
GPR146	Cluster0001	Increases after 4 days in differentiation medium
GPR180	Cluster0001	Increases after 4 days in differentiation medium
GPR34	Cluster0001	Increases after 4 days in differentiation medium
GPT2	Cluster0001	Increases after 4 days in differentiation medium
GPX4	Cluster0001	Increases after 4 days in differentiation medium
GRB2	Cluster0001	Increases after 4 days in differentiation medium
GRHPR	Cluster0001	Increases after 4 days in differentiation medium
GRINA	Cluster0001	Increases after 4 days in differentiation medium
GRPEL1	Cluster0001	Increases after 4 days in differentiation medium
GSTK1	Cluster0001	Increases after 4 days in differentiation medium
GSTZ1	Cluster0001	Increases after 4 days in differentiation medium
GTF3A	Cluster0001	Increases after 4 days in differentiation medium
GXYLT2	Cluster0001	Increases after 4 days in differentiation medium
GYG2	Cluster0001	Increases after 4 days in differentiation medium
GYPC	Cluster0001	Increases after 4 days in differentiation medium
H2AFJ	Cluster0001	Increases after 4 days in differentiation medium
H2AFY	Cluster0001	Increases after 4 days in differentiation medium
HACL1	Cluster0001	Increases after 4 days in differentiation medium
HADH	Cluster0001	Increases after 4 days in differentiation medium
HADHA	Cluster0001	Increases after 4 days in differentiation medium
HADHB	Cluster0001	Increases after 4 days in differentiation medium
HAGH	Cluster0001	Increases after 4 days in differentiation medium
HAUS2	Cluster0001	Increases after 4 days in differentiation medium
HCAR1	Cluster0001	Increases after 4 days in differentiation medium
HCAR2	Cluster0001	Increases after 4 days in differentiation medium
HCAR3	Cluster0001	Increases after 4 days in differentiation medium
HCCS	Cluster0001	Increases after 4 days in differentiation medium
HDDC2	Cluster0001	Increases after 4 days in differentiation medium
HDHD3	Cluster0001	Increases after 4 days in differentiation medium
HEPACAM	Cluster0001	Increases after 4 days in differentiation medium
HES6	Cluster0001	Increases after 4 days in differentiation medium
HIBADH	Cluster0001	Increases after 4 days in differentiation medium
HIGD2A	Cluster0001	Increases after 4 days in differentiation medium
HILPDA	Cluster0001	Increases after 4 days in differentiation medium
HINT2	Cluster0001	Increases after 4 days in differentiation medium
HIP1R	Cluster0001	Increases after 4 days in differentiation medium
HIST1H1C	Cluster0001	Increases after 4 days in differentiation medium
HK2	Cluster0001	Increases after 4 days in differentiation medium
HLA-DMA	Cluster0001	Increases after 4 days in differentiation medium
HMGCL	Cluster0001	Increases after 4 days in differentiation medium
HMGCR	Cluster0001	Increases after 4 days in differentiation medium
HMGCS1	Cluster0001	Increases after 4 days in differentiation medium
HN1L	Cluster0001	Increases after 4 days in differentiation medium
HOMEZ	Cluster0001	Increases after 4 days in differentiation medium
HOOK2	Cluster0001	Increases after 4 days in differentiation medium
HOOK3	Cluster0001	Increases after 4 days in differentiation medium
HOXA7	Cluster0001	Increases after 4 days in differentiation medium
HOXA9	Cluster0001	Increases after 4 days in differentiation medium
HOXB6	Cluster0001	Increases after 4 days in differentiation medium
HOXB8	Cluster0001	Increases after 4 days in differentiation medium
HRASLS5	Cluster0001	Increases after 4 days in differentiation medium
HS2ST1	Cluster0001	Increases after 4 days in differentiation medium
HSBP1L1	Cluster0001	Increases after 4 days in differentiation medium
HSD17B10	Cluster0001	Increases after 4 days in differentiation medium
HSD17B12	Cluster0001	Increases after 4 days in differentiation medium
HSD17B8	Cluster0001	Increases after 4 days in differentiation medium
HSDL2	Cluster0001	Increases after 4 days in differentiation medium
HSPA12A	Cluster0001	Increases after 4 days in differentiation medium
HSPB8	Cluster0001	Increases after 4 days in differentiation medium
HTATSF1P2	Cluster0001	Increases after 4 days in differentiation medium
HTT	Cluster0001	Increases after 4 days in differentiation medium
HYI	Cluster0001	Increases after 4 days in differentiation medium
IARS2	Cluster0001	Increases after 4 days in differentiation medium
IBA57	Cluster0001	Increases after 4 days in differentiation medium
ICT1	Cluster0001	Increases after 4 days in differentiation medium
IDH1	Cluster0001	Increases after 4 days in differentiation medium
IDH2	Cluster0001	Increases after 4 days in differentiation medium
IDH3A	Cluster0001	Increases after 4 days in differentiation medium
IDH3B	Cluster0001	Increases after 4 days in differentiation medium
IDH3G	Cluster0001	Increases after 4 days in differentiation medium
IDI1	Cluster0001	Increases after 4 days in differentiation medium
IFI27L1	Cluster0001	Increases after 4 days in differentiation medium
IFI6	Cluster0001	Increases after 4 days in differentiation medium
IGF1	Cluster0001	Increases after 4 days in differentiation medium
IL1B	Cluster0001	Increases after 4 days in differentiation medium
IMMP1L	Cluster0001	Increases after 4 days in differentiation medium
IMMT	Cluster0001	Increases after 4 days in differentiation medium
IMPAD1	Cluster0001	Increases after 4 days in differentiation medium
IMPDH1	Cluster0001	Increases after 4 days in differentiation medium
INMT	Cluster0001	Increases after 4 days in differentiation medium
INMT-FAM188B	Cluster0001	Increases after 4 days in differentiation medium
INSIG1	Cluster0001	Increases after 4 days in differentiation medium
IRF8	Cluster0001	Increases after 4 days in differentiation medium
ISCA1	Cluster0001	Increases after 4 days in differentiation medium
ISOC1	Cluster0001	Increases after 4 days in differentiation medium
ISOC2	Cluster0001	Increases after 4 days in differentiation medium
ITGA6	Cluster0001	Increases after 4 days in differentiation medium
ITGA7	Cluster0001	Increases after 4 days in differentiation medium
ITIH1	Cluster0001	Increases after 4 days in differentiation medium
ITIH5	Cluster0001	Increases after 4 days in differentiation medium
IVD	Cluster0001	Increases after 4 days in differentiation medium
JAG1	Cluster0001	Increases after 4 days in differentiation medium
JAG2	Cluster0001	Increases after 4 days in differentiation medium
JMJD7	Cluster0001	Increases after 4 days in differentiation medium
JMJD7-PLA2G4B	Cluster0001	Increases after 4 days in differentiation medium
KANK1	Cluster0001	Increases after 4 days in differentiation medium
KCNAB1	Cluster0001	Increases after 4 days in differentiation medium
KCNIP2	Cluster0001	Increases after 4 days in differentiation medium
KIAA0284	Cluster0001	Increases after 4 days in differentiation medium
KIAA0664	Cluster0001	Increases after 4 days in differentiation medium
KIAA1191	Cluster0001	Increases after 4 days in differentiation medium
KIF21A	Cluster0001	Increases after 4 days in differentiation medium
KIF22	Cluster0001	Increases after 4 days in differentiation medium
KLB	Cluster0001	Increases after 4 days in differentiation medium
KLC1	Cluster0001	Increases after 4 days in differentiation medium
KLHDC8B	Cluster0001	Increases after 4 days in differentiation medium
KLHL21	Cluster0001	Increases after 4 days in differentiation medium
KLHL23	Cluster0001	Increases after 4 days in differentiation medium
KLHL31	Cluster0001	Increases after 4 days in differentiation medium
KRT16	Cluster0001	Increases after 4 days in differentiation medium
KRT79	Cluster0001	Increases after 4 days in differentiation medium
L2HGDH	Cluster0001	Increases after 4 days in differentiation medium
L3MBTL1	Cluster0001	Increases after 4 days in differentiation medium
LAGE3	Cluster0001	Increases after 4 days in differentiation medium
LAIR1	Cluster0001	Increases after 4 days in differentiation medium
LAMTOR1	Cluster0001	Increases after 4 days in differentiation medium
LDHD	Cluster0001	Increases after 4 days in differentiation medium
LETM1	Cluster0001	Increases after 4 days in differentiation medium
LGALS12	Cluster0001	Increases after 4 days in differentiation medium
LIMK2	Cluster0001	Increases after 4 days in differentiation medium
LIMS1	Cluster0001	Increases after 4 days in differentiation medium
LOC100129361	Cluster0001	Increases after 4 days in differentiation medium
LOC100130872	Cluster0001	Increases after 4 days in differentiation medium
LOC100131490	Cluster0001	Increases after 4 days in differentiation medium
LOC100144603	Cluster0001	Increases after 4 days in differentiation medium
LOC100505681	Cluster0001	Increases after 4 days in differentiation medium
LOC100506649	Cluster0001	Increases after 4 days in differentiation medium
LOC100506668	Cluster0001	Increases after 4 days in differentiation medium
LOC100506930	Cluster0001	Increases after 4 days in differentiation medium
LOC284751	Cluster0001	Increases after 4 days in differentiation medium
LOC339524	Cluster0001	Increases after 4 days in differentiation medium
LONP2	Cluster0001	Increases after 4 days in differentiation medium
LPCAT3	Cluster0001	Increases after 4 days in differentiation medium
LPIN1	Cluster0001	Increases after 4 days in differentiation medium
LPL	Cluster0001	Increases after 4 days in differentiation medium
LRP5	Cluster0001	Increases after 4 days in differentiation medium
LRRN2	Cluster0001	Increases after 4 days in differentiation medium
LRRN4CL	Cluster0001	Increases after 4 days in differentiation medium
LSM10	Cluster0001	Increases after 4 days in differentiation medium
LSS	Cluster0001	Increases after 4 days in differentiation medium
LUC7L2	Cluster0001	Increases after 4 days in differentiation medium
LYN	Cluster0001	Increases after 4 days in differentiation medium
LYNX1	Cluster0001	Increases after 4 days in differentiation medium
MANEAL	Cluster0001	Increases after 4 days in differentiation medium
MAOB	Cluster0001	Increases after 4 days in differentiation medium
MAP2K3	Cluster0001	Increases after 4 days in differentiation medium
MAPK10	Cluster0001	Increases after 4 days in differentiation medium
MAPK11	Cluster0001	Increases after 4 days in differentiation medium
MAPK9	Cluster0001	Increases after 4 days in differentiation medium
MAPKBP1	Cluster0001	Increases after 4 days in differentiation medium
MAPT	Cluster0001	Increases after 4 days in differentiation medium
MARCH1	Cluster0001	Increases after 4 days in differentiation medium
MARCH2	Cluster0001	Increases after 4 days in differentiation medium
MARCH3	Cluster0001	Increases after 4 days in differentiation medium
MARCO	Cluster0001	Increases after 4 days in differentiation medium
MAST4	Cluster0001	Increases after 4 days in differentiation medium
MBD3	Cluster0001	Increases after 4 days in differentiation medium
MCAM	Cluster0001	Increases after 4 days in differentiation medium
MCART1	Cluster0001	Increases after 4 days in differentiation medium
MCART6	Cluster0001	Increases after 4 days in differentiation medium
MCAT	Cluster0001	Increases after 4 days in differentiation medium
MCCC2	Cluster0001	Increases after 4 days in differentiation medium
MDH1	Cluster0001	Increases after 4 days in differentiation medium
MDH2	Cluster0001	Increases after 4 days in differentiation medium
ME1	Cluster0001	Increases after 4 days in differentiation medium
ME3	Cluster0001	Increases after 4 days in differentiation medium
MECR	Cluster0001	Increases after 4 days in differentiation medium
MED11	Cluster0001	Increases after 4 days in differentiation medium
MEF2B	Cluster0001	Increases after 4 days in differentiation medium
MEF2BNB	Cluster0001	Increases after 4 days in differentiation medium
MEF2BNB-MEF2B	Cluster0001	Increases after 4 days in differentiation medium
MEGF9	Cluster0001	Increases after 4 days in differentiation medium
MESP1	Cluster0001	Increases after 4 days in differentiation medium
MEST	Cluster0001	Increases after 4 days in differentiation medium
MFN2	Cluster0001	Increases after 4 days in differentiation medium
MFSD7	Cluster0001	Increases after 4 days in differentiation medium
MGAT3	Cluster0001	Increases after 4 days in differentiation medium
MGC23284	Cluster0001	Increases after 4 days in differentiation medium
MGLL	Cluster0001	Increases after 4 days in differentiation medium
MGST1	Cluster0001	Increases after 4 days in differentiation medium
MGST2	Cluster0001	Increases after 4 days in differentiation medium
MGST3	Cluster0001	Increases after 4 days in differentiation medium
MIA	Cluster0001	Increases after 4 days in differentiation medium
MID1IP1	Cluster0001	Increases after 4 days in differentiation medium
MINOS1	Cluster0001	Increases after 4 days in differentiation medium
MIR1247	Cluster0001	Increases after 4 days in differentiation medium
MIR4763	Cluster0001	Increases after 4 days in differentiation medium
MIRLET7BHG	Cluster0001	Increases after 4 days in differentiation medium
MKKS	Cluster0001	Increases after 4 days in differentiation medium
MKNK2	Cluster0001	Increases after 4 days in differentiation medium
MLF2	Cluster0001	Increases after 4 days in differentiation medium
MLX	Cluster0001	Increases after 4 days in differentiation medium
MLXIPL	Cluster0001	Increases after 4 days in differentiation medium
MLYCD	Cluster0001	Increases after 4 days in differentiation medium
MMAB	Cluster0001	Increases after 4 days in differentiation medium
MMACHC	Cluster0001	Increases after 4 days in differentiation medium
MMD	Cluster0001	Increases after 4 days in differentiation medium
MMP15	Cluster0001	Increases after 4 days in differentiation medium
MOCS1	Cluster0001	Increases after 4 days in differentiation medium
MOGAT1	Cluster0001	Increases after 4 days in differentiation medium
MON1A	Cluster0001	Increases after 4 days in differentiation medium
MPDU1	Cluster0001	Increases after 4 days in differentiation medium
MPP7	Cluster0001	Increases after 4 days in differentiation medium
MPST	Cluster0001	Increases after 4 days in differentiation medium
MPV17L	Cluster0001	Increases after 4 days in differentiation medium
MPV17L2	Cluster0001	Increases after 4 days in differentiation medium
MRAP	Cluster0001	Increases after 4 days in differentiation medium
MRAS	Cluster0001	Increases after 4 days in differentiation medium
MRP63	Cluster0001	Increases after 4 days in differentiation medium
MRPL12	Cluster0001	Increases after 4 days in differentiation medium
MRPL14	Cluster0001	Increases after 4 days in differentiation medium
MRPL15	Cluster0001	Increases after 4 days in differentiation medium
MRPL16	Cluster0001	Increases after 4 days in differentiation medium
MRPL2	Cluster0001	Increases after 4 days in differentiation medium
MRPL20	Cluster0001	Increases after 4 days in differentiation medium
MRPL27	Cluster0001	Increases after 4 days in differentiation medium
MRPL28	Cluster0001	Increases after 4 days in differentiation medium
MRPL32	Cluster0001	Increases after 4 days in differentiation medium
MRPL34	Cluster0001	Increases after 4 days in differentiation medium
MRPL35	Cluster0001	Increases after 4 days in differentiation medium
MRPL37	Cluster0001	Increases after 4 days in differentiation medium
MRPL38	Cluster0001	Increases after 4 days in differentiation medium
MRPL41	Cluster0001	Increases after 4 days in differentiation medium
MRPL43	Cluster0001	Increases after 4 days in differentiation medium
MRPL44	Cluster0001	Increases after 4 days in differentiation medium
MRPL46	Cluster0001	Increases after 4 days in differentiation medium
MRPL47	Cluster0001	Increases after 4 days in differentiation medium
MRPL49	Cluster0001	Increases after 4 days in differentiation medium
MRPL53	Cluster0001	Increases after 4 days in differentiation medium
MRPL54	Cluster0001	Increases after 4 days in differentiation medium
MRPS10	Cluster0001	Increases after 4 days in differentiation medium
MRPS11	Cluster0001	Increases after 4 days in differentiation medium
MRPS12	Cluster0001	Increases after 4 days in differentiation medium
MRPS14	Cluster0001	Increases after 4 days in differentiation medium
MRPS15	Cluster0001	Increases after 4 days in differentiation medium
MRPS16	Cluster0001	Increases after 4 days in differentiation medium
MRPS18A	Cluster0001	Increases after 4 days in differentiation medium
MRPS18B	Cluster0001	Increases after 4 days in differentiation medium
MRPS18C	Cluster0001	Increases after 4 days in differentiation medium
MRPS2	Cluster0001	Increases after 4 days in differentiation medium
MRPS22	Cluster0001	Increases after 4 days in differentiation medium
MRPS23	Cluster0001	Increases after 4 days in differentiation medium
MRPS24	Cluster0001	Increases after 4 days in differentiation medium
MRPS25	Cluster0001	Increases after 4 days in differentiation medium
MRPS28	Cluster0001	Increases after 4 days in differentiation medium
MRPS34	Cluster0001	Increases after 4 days in differentiation medium
MRPS5	Cluster0001	Increases after 4 days in differentiation medium
MRPS6	Cluster0001	Increases after 4 days in differentiation medium
MRPS7	Cluster0001	Increases after 4 days in differentiation medium
MRS2	Cluster0001	Increases after 4 days in differentiation medium
MSMO1	Cluster0001	Increases after 4 days in differentiation medium
MSRA	Cluster0001	Increases after 4 days in differentiation medium
MT1P3	Cluster0001	Increases after 4 days in differentiation medium
MTCH2	Cluster0001	Increases after 4 days in differentiation medium
MTFP1	Cluster0001	Increases after 4 days in differentiation medium
MTG1	Cluster0001	Increases after 4 days in differentiation medium
MTHFD1	Cluster0001	Increases after 4 days in differentiation medium
MTHFD2L	Cluster0001	Increases after 4 days in differentiation medium
MTMR10	Cluster0001	Increases after 4 days in differentiation medium
MVD	Cluster0001	Increases after 4 days in differentiation medium
MVK	Cluster0001	Increases after 4 days in differentiation medium
MXD4	Cluster0001	Increases after 4 days in differentiation medium
MYEF2	Cluster0001	Increases after 4 days in differentiation medium
MYLIP	Cluster0001	Increases after 4 days in differentiation medium
MYZAP	Cluster0001	Increases after 4 days in differentiation medium
NADK	Cluster0001	Increases after 4 days in differentiation medium
NAPRT1	Cluster0001	Increases after 4 days in differentiation medium
NAT8L	Cluster0001	Increases after 4 days in differentiation medium
NAV1	Cluster0001	Increases after 4 days in differentiation medium
NCALD	Cluster0001	Increases after 4 days in differentiation medium
NCLN	Cluster0001	Increases after 4 days in differentiation medium
NCOA4	Cluster0001	Increases after 4 days in differentiation medium
NDN	Cluster0001	Increases after 4 days in differentiation medium
NDUFA1	Cluster0001	Increases after 4 days in differentiation medium
NDUFA10	Cluster0001	Increases after 4 days in differentiation medium
NDUFA13	Cluster0001	Increases after 4 days in differentiation medium
NDUFA2	Cluster0001	Increases after 4 days in differentiation medium
NDUFA3	Cluster0001	Increases after 4 days in differentiation medium
NDUFA4	Cluster0001	Increases after 4 days in differentiation medium
NDUFA6	Cluster0001	Increases after 4 days in differentiation medium
NDUFA7	Cluster0001	Increases after 4 days in differentiation medium
NDUFA8	Cluster0001	Increases after 4 days in differentiation medium
NDUFAB1	Cluster0001	Increases after 4 days in differentiation medium
NDUFAF3	Cluster0001	Increases after 4 days in differentiation medium
NDUFAF4	Cluster0001	Increases after 4 days in differentiation medium
NDUFB1	Cluster0001	Increases after 4 days in differentiation medium
NDUFB10	Cluster0001	Increases after 4 days in differentiation medium
NDUFB11	Cluster0001	Increases after 4 days in differentiation medium
NDUFB2	Cluster0001	Increases after 4 days in differentiation medium
NDUFB4	Cluster0001	Increases after 4 days in differentiation medium
NDUFB5	Cluster0001	Increases after 4 days in differentiation medium
NDUFB6	Cluster0001	Increases after 4 days in differentiation medium
NDUFB7	Cluster0001	Increases after 4 days in differentiation medium
NDUFB8	Cluster0001	Increases after 4 days in differentiation medium
NDUFB9	Cluster0001	Increases after 4 days in differentiation medium
NDUFC1	Cluster0001	Increases after 4 days in differentiation medium
NDUFC2	Cluster0001	Increases after 4 days in differentiation medium
NDUFC2-KCTD14	Cluster0001	Increases after 4 days in differentiation medium
NDUFS1	Cluster0001	Increases after 4 days in differentiation medium
NDUFS2	Cluster0001	Increases after 4 days in differentiation medium
NDUFS3	Cluster0001	Increases after 4 days in differentiation medium
NDUFS5	Cluster0001	Increases after 4 days in differentiation medium
NDUFS6	Cluster0001	Increases after 4 days in differentiation medium
NDUFS7	Cluster0001	Increases after 4 days in differentiation medium
NDUFS8	Cluster0001	Increases after 4 days in differentiation medium
NDUFV1	Cluster0001	Increases after 4 days in differentiation medium
NDUFV2	Cluster0001	Increases after 4 days in differentiation medium
NDUFV3	Cluster0001	Increases after 4 days in differentiation medium
NECAB3	Cluster0001	Increases after 4 days in differentiation medium
NFS1	Cluster0001	Increases after 4 days in differentiation medium
NFU1	Cluster0001	Increases after 4 days in differentiation medium
NHLRC3	Cluster0001	Increases after 4 days in differentiation medium
NINJ1	Cluster0001	Increases after 4 days in differentiation medium
NLRC5	Cluster0001	Increases after 4 days in differentiation medium
NMB	Cluster0001	Increases after 4 days in differentiation medium
NMUR1	Cluster0001	Increases after 4 days in differentiation medium
NOL3	Cluster0001	Increases after 4 days in differentiation medium
NOP10	Cluster0001	Increases after 4 days in differentiation medium
NOTO	Cluster0001	Increases after 4 days in differentiation medium
NPC2	Cluster0001	Increases after 4 days in differentiation medium
NPLOC4	Cluster0001	Increases after 4 days in differentiation medium
NQO2	Cluster0001	Increases after 4 days in differentiation medium
NR1H3	Cluster0001	Increases after 4 days in differentiation medium
NR2F6	Cluster0001	Increases after 4 days in differentiation medium
NRD1	Cluster0001	Increases after 4 days in differentiation medium
NSDHL	Cluster0001	Increases after 4 days in differentiation medium
NT5DC1	Cluster0001	Increases after 4 days in differentiation medium
NTPCR	Cluster0001	Increases after 4 days in differentiation medium
NUDT14	Cluster0001	Increases after 4 days in differentiation medium
NUDT17	Cluster0001	Increases after 4 days in differentiation medium
NUDT19	Cluster0001	Increases after 4 days in differentiation medium
NUDT7	Cluster0001	Increases after 4 days in differentiation medium
NUDT8	Cluster0001	Increases after 4 days in differentiation medium
NUP88	Cluster0001	Increases after 4 days in differentiation medium
OAS1	Cluster0001	Increases after 4 days in differentiation medium
OASL	Cluster0001	Increases after 4 days in differentiation medium
OCRL	Cluster0001	Increases after 4 days in differentiation medium
ODF3L1	Cluster0001	Increases after 4 days in differentiation medium
ODZ4	Cluster0001	Increases after 4 days in differentiation medium
OGDH	Cluster0001	Increases after 4 days in differentiation medium
OGFR	Cluster0001	Increases after 4 days in differentiation medium
OGG1	Cluster0001	Increases after 4 days in differentiation medium
OLFM2	Cluster0001	Increases after 4 days in differentiation medium
ORMDL3	Cluster0001	Increases after 4 days in differentiation medium
OSBPL11	Cluster0001	Increases after 4 days in differentiation medium
OTUB2	Cluster0001	Increases after 4 days in differentiation medium
OVCA2	Cluster0001	Increases after 4 days in differentiation medium
PABPN1	Cluster0001	Increases after 4 days in differentiation medium
PAIP2	Cluster0001	Increases after 4 days in differentiation medium
PALM2	Cluster0001	Increases after 4 days in differentiation medium
PALMD	Cluster0001	Increases after 4 days in differentiation medium
PANK1	Cluster0001	Increases after 4 days in differentiation medium
PANK3	Cluster0001	Increases after 4 days in differentiation medium
PCBD1	Cluster0001	Increases after 4 days in differentiation medium
PCBD2	Cluster0001	Increases after 4 days in differentiation medium
PCCA	Cluster0001	Increases after 4 days in differentiation medium
PCCB	Cluster0001	Increases after 4 days in differentiation medium
PCDH19	Cluster0001	Increases after 4 days in differentiation medium
PCK1	Cluster0001	Increases after 4 days in differentiation medium
PCSK9	Cluster0001	Increases after 4 days in differentiation medium
PCYT2	Cluster0001	Increases after 4 days in differentiation medium
PDE1B	Cluster0001	Increases after 4 days in differentiation medium
PDE3B	Cluster0001	Increases after 4 days in differentiation medium
PDE8A	Cluster0001	Increases after 4 days in differentiation medium
PDF	Cluster0001	Increases after 4 days in differentiation medium
PDHA1	Cluster0001	Increases after 4 days in differentiation medium
PDHB	Cluster0001	Increases after 4 days in differentiation medium
PDHX	Cluster0001	Increases after 4 days in differentiation medium
PDK1	Cluster0001	Increases after 4 days in differentiation medium
PDK2	Cluster0001	Increases after 4 days in differentiation medium
PDP2	Cluster0001	Increases after 4 days in differentiation medium
PDXK	Cluster0001	Increases after 4 days in differentiation medium
PDXP	Cluster0001	Increases after 4 days in differentiation medium
PEBP1	Cluster0001	Increases after 4 days in differentiation medium
PECR	Cluster0001	Increases after 4 days in differentiation medium
PELI1	Cluster0001	Increases after 4 days in differentiation medium
PEMT	Cluster0001	Increases after 4 days in differentiation medium
PEPD	Cluster0001	Increases after 4 days in differentiation medium
PET112	Cluster0001	Increases after 4 days in differentiation medium
PEX10	Cluster0001	Increases after 4 days in differentiation medium
PEX11G	Cluster0001	Increases after 4 days in differentiation medium
PEX14	Cluster0001	Increases after 4 days in differentiation medium
PEX19	Cluster0001	Increases after 4 days in differentiation medium
PFDN1	Cluster0001	Increases after 4 days in differentiation medium
PFKFB1	Cluster0001	Increases after 4 days in differentiation medium
PFKFB3	Cluster0001	Increases after 4 days in differentiation medium
PFKL	Cluster0001	Increases after 4 days in differentiation medium
PGAM2	Cluster0001	Increases after 4 days in differentiation medium
PGAM5	Cluster0001	Increases after 4 days in differentiation medium
PGD	Cluster0001	Increases after 4 days in differentiation medium
PGM1	Cluster0001	Increases after 4 days in differentiation medium
PGP	Cluster0001	Increases after 4 days in differentiation medium
PGRMC1	Cluster0001	Increases after 4 days in differentiation medium
PGS1	Cluster0001	Increases after 4 days in differentiation medium
PHB	Cluster0001	Increases after 4 days in differentiation medium
PHKG1	Cluster0001	Increases after 4 days in differentiation medium
PHLDA3	Cluster0001	Increases after 4 days in differentiation medium
PHOSPHO2	Cluster0001	Increases after 4 days in differentiation medium
PHTF1	Cluster0001	Increases after 4 days in differentiation medium
PHYH	Cluster0001	Increases after 4 days in differentiation medium
PIAS4	Cluster0001	Increases after 4 days in differentiation medium
PIEZO1	Cluster0001	Increases after 4 days in differentiation medium
PIGP	Cluster0001	Increases after 4 days in differentiation medium
PIGU	Cluster0001	Increases after 4 days in differentiation medium
PIGX	Cluster0001	Increases after 4 days in differentiation medium
PIK3R2	Cluster0001	Increases after 4 days in differentiation medium
PIN1	Cluster0001	Increases after 4 days in differentiation medium
PINK1	Cluster0001	Increases after 4 days in differentiation medium
PIP4K2B	Cluster0001	Increases after 4 days in differentiation medium
PLA2G12A	Cluster0001	Increases after 4 days in differentiation medium
PLA2G16	Cluster0001	Increases after 4 days in differentiation medium
PLA2G4B	Cluster0001	Increases after 4 days in differentiation medium
PLBD1	Cluster0001	Increases after 4 days in differentiation medium
PLEKHG6	Cluster0001	Increases after 4 days in differentiation medium
PLEKHH1	Cluster0001	Increases after 4 days in differentiation medium
PLEKHH3	Cluster0001	Increases after 4 days in differentiation medium
PLEKHJ1	Cluster0001	Increases after 4 days in differentiation medium
PLIN1	Cluster0001	Increases after 4 days in differentiation medium
PLIN2	Cluster0001	Increases after 4 days in differentiation medium
PLIN4	Cluster0001	Increases after 4 days in differentiation medium
PM20D1	Cluster0001	Increases after 4 days in differentiation medium
PMEPA1	Cluster0001	Increases after 4 days in differentiation medium
PMPCA	Cluster0001	Increases after 4 days in differentiation medium
PMVK	Cluster0001	Increases after 4 days in differentiation medium
PNKP	Cluster0001	Increases after 4 days in differentiation medium
PNMA1	Cluster0001	Increases after 4 days in differentiation medium
PNPLA2	Cluster0001	Increases after 4 days in differentiation medium
PNPLA3	Cluster0001	Increases after 4 days in differentiation medium
POLD2	Cluster0001	Increases after 4 days in differentiation medium
POLR2E	Cluster0001	Increases after 4 days in differentiation medium
POLR2G	Cluster0001	Increases after 4 days in differentiation medium
POMGNT1	Cluster0001	Increases after 4 days in differentiation medium
POMT2	Cluster0001	Increases after 4 days in differentiation medium
POP7	Cluster0001	Increases after 4 days in differentiation medium
PPA2	Cluster0001	Increases after 4 days in differentiation medium
PPARG	Cluster0001	Increases after 4 days in differentiation medium
PPARGC1B	Cluster0001	Increases after 4 days in differentiation medium
PPCS	Cluster0001	Increases after 4 days in differentiation medium
PPIF	Cluster0001	Increases after 4 days in differentiation medium
PPP1R1A	Cluster0001	Increases after 4 days in differentiation medium
PPP1R1B	Cluster0001	Increases after 4 days in differentiation medium
PPP1R7	Cluster0001	Increases after 4 days in differentiation medium
PPP2R5A	Cluster0001	Increases after 4 days in differentiation medium
PPP6C	Cluster0001	Increases after 4 days in differentiation medium
PPPDE2	Cluster0001	Increases after 4 days in differentiation medium
PRADC1	Cluster0001	Increases after 4 days in differentiation medium
PRDX2	Cluster0001	Increases after 4 days in differentiation medium
PRDX3	Cluster0001	Increases after 4 days in differentiation medium
PRDX5	Cluster0001	Increases after 4 days in differentiation medium
PREB	Cluster0001	Increases after 4 days in differentiation medium
PRKACA	Cluster0001	Increases after 4 days in differentiation medium
PRKAR2A	Cluster0001	Increases after 4 days in differentiation medium
PRKAR2B	Cluster0001	Increases after 4 days in differentiation medium
PRKCD	Cluster0001	Increases after 4 days in differentiation medium
PRR5	Cluster0001	Increases after 4 days in differentiation medium
PRRT4	Cluster0001	Increases after 4 days in differentiation medium
PSAP	Cluster0001	Increases after 4 days in differentiation medium
PSKH1	Cluster0001	Increases after 4 days in differentiation medium
PSMA6	Cluster0001	Increases after 4 days in differentiation medium
PSMA7	Cluster0001	Increases after 4 days in differentiation medium
PSMB1	Cluster0001	Increases after 4 days in differentiation medium
PSMB3	Cluster0001	Increases after 4 days in differentiation medium
PSMB5	Cluster0001	Increases after 4 days in differentiation medium
PSMB6	Cluster0001	Increases after 4 days in differentiation medium
PSMB7	Cluster0001	Increases after 4 days in differentiation medium
PSMC4	Cluster0001	Increases after 4 days in differentiation medium
PSMD10	Cluster0001	Increases after 4 days in differentiation medium
PSMD3	Cluster0001	Increases after 4 days in differentiation medium
PSMD7	Cluster0001	Increases after 4 days in differentiation medium
PSMD8	Cluster0001	Increases after 4 days in differentiation medium
PTCD1	Cluster0001	Increases after 4 days in differentiation medium
PTDSS2	Cluster0001	Increases after 4 days in differentiation medium
PTGDS	Cluster0001	Increases after 4 days in differentiation medium
PTGES2	Cluster0001	Increases after 4 days in differentiation medium
PTOV1	Cluster0001	Increases after 4 days in differentiation medium
PTPLA	Cluster0001	Increases after 4 days in differentiation medium
PTPLB	Cluster0001	Increases after 4 days in differentiation medium
PTPRF	Cluster0001	Increases after 4 days in differentiation medium
PWWP2B	Cluster0001	Increases after 4 days in differentiation medium
PYCR2	Cluster0001	Increases after 4 days in differentiation medium
PYGL	Cluster0001	Increases after 4 days in differentiation medium
PYGM	Cluster0001	Increases after 4 days in differentiation medium
QDPR	Cluster0001	Increases after 4 days in differentiation medium
RAB20	Cluster0001	Increases after 4 days in differentiation medium
RAB4B	Cluster0001	Increases after 4 days in differentiation medium
RAB7A	Cluster0001	Increases after 4 days in differentiation medium
RABIF	Cluster0001	Increases after 4 days in differentiation medium
RABL2B	Cluster0001	Increases after 4 days in differentiation medium
RAD23A	Cluster0001	Increases after 4 days in differentiation medium
RAP1GDS1	Cluster0001	Increases after 4 days in differentiation medium
RASSF3	Cluster0001	Increases after 4 days in differentiation medium
RAVER2	Cluster0001	Increases after 4 days in differentiation medium
RBM24	Cluster0001	Increases after 4 days in differentiation medium
RBM38	Cluster0001	Increases after 4 days in differentiation medium
RBP4	Cluster0001	Increases after 4 days in differentiation medium
RDH11	Cluster0001	Increases after 4 days in differentiation medium
RDH5	Cluster0001	Increases after 4 days in differentiation medium
REEP5	Cluster0001	Increases after 4 days in differentiation medium
REEP6	Cluster0001	Increases after 4 days in differentiation medium
REPIN1	Cluster0001	Increases after 4 days in differentiation medium
RETSAT	Cluster0001	Increases after 4 days in differentiation medium
RGN	Cluster0001	Increases after 4 days in differentiation medium
RGS7BP	Cluster0001	Increases after 4 days in differentiation medium
RHOT1	Cluster0001	Increases after 4 days in differentiation medium
RMND1	Cluster0001	Increases after 4 days in differentiation medium
RNF125	Cluster0001	Increases after 4 days in differentiation medium
RNF150	Cluster0001	Increases after 4 days in differentiation medium
RNFT1	Cluster0001	Increases after 4 days in differentiation medium
RNMTL1	Cluster0001	Increases after 4 days in differentiation medium
RNPEPL1	Cluster0001	Increases after 4 days in differentiation medium
RPS19BP1	Cluster0001	Increases after 4 days in differentiation medium
RTN3	Cluster0001	Increases after 4 days in differentiation medium
RTN4	Cluster0001	Increases after 4 days in differentiation medium
RTN4RL1	Cluster0001	Increases after 4 days in differentiation medium
SAMM50	Cluster0001	Increases after 4 days in differentiation medium
SAR1A	Cluster0001	Increases after 4 days in differentiation medium
SAR1B	Cluster0001	Increases after 4 days in differentiation medium
SARS2	Cluster0001	Increases after 4 days in differentiation medium
SC5DL	Cluster0001	Increases after 4 days in differentiation medium
SCAI	Cluster0001	Increases after 4 days in differentiation medium
SCAMP3	Cluster0001	Increases after 4 days in differentiation medium
SCAMP5	Cluster0001	Increases after 4 days in differentiation medium
SCAND1	Cluster0001	Increases after 4 days in differentiation medium
SCARB1	Cluster0001	Increases after 4 days in differentiation medium
SCARB2	Cluster0001	Increases after 4 days in differentiation medium
SCCPDH	Cluster0001	Increases after 4 days in differentiation medium
SCO1	Cluster0001	Increases after 4 days in differentiation medium
SCO2	Cluster0001	Increases after 4 days in differentiation medium
SCRN2	Cluster0001	Increases after 4 days in differentiation medium
SCYL3	Cluster0001	Increases after 4 days in differentiation medium
SDCBP	Cluster0001	Increases after 4 days in differentiation medium
SDHA	Cluster0001	Increases after 4 days in differentiation medium
SDHB	Cluster0001	Increases after 4 days in differentiation medium
SDHC	Cluster0001	Increases after 4 days in differentiation medium
SDHD	Cluster0001	Increases after 4 days in differentiation medium
SDPR	Cluster0001	Increases after 4 days in differentiation medium
SDR39U1	Cluster0001	Increases after 4 days in differentiation medium
SEC31B	Cluster0001	Increases after 4 days in differentiation medium
SELENBP1	Cluster0001	Increases after 4 days in differentiation medium
SEMA3G	Cluster0001	Increases after 4 days in differentiation medium
SERPINB6	Cluster0001	Increases after 4 days in differentiation medium
SF3B5	Cluster0001	Increases after 4 days in differentiation medium
SFT2D1	Cluster0001	Increases after 4 days in differentiation medium
SFXN4	Cluster0001	Increases after 4 days in differentiation medium
SGCG	Cluster0001	Increases after 4 days in differentiation medium
SGK2	Cluster0001	Increases after 4 days in differentiation medium
SGSM3	Cluster0001	Increases after 4 days in differentiation medium
SH3BGR	Cluster0001	Increases after 4 days in differentiation medium
SH3PXD2A	Cluster0001	Increases after 4 days in differentiation medium
SHMT1	Cluster0001	Increases after 4 days in differentiation medium
SIK2	Cluster0001	Increases after 4 days in differentiation medium
SIL1	Cluster0001	Increases after 4 days in differentiation medium
SIRT2	Cluster0001	Increases after 4 days in differentiation medium
SLC19A1	Cluster0001	Increases after 4 days in differentiation medium
SLC22A23	Cluster0001	Increases after 4 days in differentiation medium
SLC25A1	Cluster0001	Increases after 4 days in differentiation medium
SLC25A10	Cluster0001	Increases after 4 days in differentiation medium
SLC25A11	Cluster0001	Increases after 4 days in differentiation medium
SLC25A13	Cluster0001	Increases after 4 days in differentiation medium
SLC25A16	Cluster0001	Increases after 4 days in differentiation medium
SLC25A20	Cluster0001	Increases after 4 days in differentiation medium
SLC25A22	Cluster0001	Increases after 4 days in differentiation medium
SLC25A26	Cluster0001	Increases after 4 days in differentiation medium
SLC25A35	Cluster0001	Increases after 4 days in differentiation medium
SLC25A39	Cluster0001	Increases after 4 days in differentiation medium
SLC25A44	Cluster0001	Increases after 4 days in differentiation medium
SLC25A45	Cluster0001	Increases after 4 days in differentiation medium
SLC27A1	Cluster0001	Increases after 4 days in differentiation medium
SLC27A3	Cluster0001	Increases after 4 days in differentiation medium
SLC29A1	Cluster0001	Increases after 4 days in differentiation medium
SLC29A4	Cluster0001	Increases after 4 days in differentiation medium
SLC2A4	Cluster0001	Increases after 4 days in differentiation medium
SLC2A5	Cluster0001	Increases after 4 days in differentiation medium
SLC2A6	Cluster0001	Increases after 4 days in differentiation medium
SLC35A4	Cluster0001	Increases after 4 days in differentiation medium
SLC39A9	Cluster0001	Increases after 4 days in differentiation medium
SLC41A1	Cluster0001	Increases after 4 days in differentiation medium
SLC43A2	Cluster0001	Increases after 4 days in differentiation medium
SLC46A3	Cluster0001	Increases after 4 days in differentiation medium
SLC50A1	Cluster0001	Increases after 4 days in differentiation medium
SLC5A3	Cluster0001	Increases after 4 days in differentiation medium
SLC5A6	Cluster0001	Increases after 4 days in differentiation medium
SLC6A8	Cluster0001	Increases after 4 days in differentiation medium
SLC7A10	Cluster0001	Increases after 4 days in differentiation medium
SLCO4C1	Cluster0001	Increases after 4 days in differentiation medium
SMCR7L	Cluster0001	Increases after 4 days in differentiation medium
SMG5	Cluster0001	Increases after 4 days in differentiation medium
SNRNP25	Cluster0001	Increases after 4 days in differentiation medium
SNRNP27	Cluster0001	Increases after 4 days in differentiation medium
SNTA1	Cluster0001	Increases after 4 days in differentiation medium
SNX11	Cluster0001	Increases after 4 days in differentiation medium
SNX3	Cluster0001	Increases after 4 days in differentiation medium
SOD1	Cluster0001	Increases after 4 days in differentiation medium
SOD3	Cluster0001	Increases after 4 days in differentiation medium
SORBS1	Cluster0001	Increases after 4 days in differentiation medium
SORT1	Cluster0001	Increases after 4 days in differentiation medium
SOWAHC	Cluster0001	Increases after 4 days in differentiation medium
SPG7	Cluster0001	Increases after 4 days in differentiation medium
SPON1	Cluster0001	Increases after 4 days in differentiation medium
SPR	Cluster0001	Increases after 4 days in differentiation medium
SPRY1	Cluster0001	Increases after 4 days in differentiation medium
SPRYD4	Cluster0001	Increases after 4 days in differentiation medium
SPSB1	Cluster0001	Increases after 4 days in differentiation medium
SPTBN1	Cluster0001	Increases after 4 days in differentiation medium
SRD5A3	Cluster0001	Increases after 4 days in differentiation medium
SREBF1	Cluster0001	Increases after 4 days in differentiation medium
ST3GAL6	Cluster0001	Increases after 4 days in differentiation medium
STARD7	Cluster0001	Increases after 4 days in differentiation medium
STAT3	Cluster0001	Increases after 4 days in differentiation medium
STAT5A	Cluster0001	Increases after 4 days in differentiation medium
STBD1	Cluster0001	Increases after 4 days in differentiation medium
STK11	Cluster0001	Increases after 4 days in differentiation medium
STOML1	Cluster0001	Increases after 4 days in differentiation medium
STON1-GTF2A1L	Cluster0001	Increases after 4 days in differentiation medium
STRAP	Cluster0001	Increases after 4 days in differentiation medium
STUB1	Cluster0001	Increases after 4 days in differentiation medium
STX10	Cluster0001	Increases after 4 days in differentiation medium
STX11	Cluster0001	Increases after 4 days in differentiation medium
STXBP1	Cluster0001	Increases after 4 days in differentiation medium
SUCLA2	Cluster0001	Increases after 4 days in differentiation medium
SUCLG1	Cluster0001	Increases after 4 days in differentiation medium
SUCLG2	Cluster0001	Increases after 4 days in differentiation medium
SUOX	Cluster0001	Increases after 4 days in differentiation medium
SUPV3L1	Cluster0001	Increases after 4 days in differentiation medium
SURF4	Cluster0001	Increases after 4 days in differentiation medium
SV2A	Cluster0001	Increases after 4 days in differentiation medium
SVIL	Cluster0001	Increases after 4 days in differentiation medium
SYCP2L	Cluster0001	Increases after 4 days in differentiation medium
SYN2	Cluster0001	Increases after 4 days in differentiation medium
SYNDIG1	Cluster0001	Increases after 4 days in differentiation medium
SYNGR2	Cluster0001	Increases after 4 days in differentiation medium
SYNPO	Cluster0001	Increases after 4 days in differentiation medium
SYT17	Cluster0001	Increases after 4 days in differentiation medium
TACO1	Cluster0001	Increases after 4 days in differentiation medium
TAF8	Cluster0001	Increases after 4 days in differentiation medium
TALDO1	Cluster0001	Increases after 4 days in differentiation medium
TBC1D10A	Cluster0001	Increases after 4 days in differentiation medium
TBC1D13	Cluster0001	Increases after 4 days in differentiation medium
TBC1D4	Cluster0001	Increases after 4 days in differentiation medium
TBCA	Cluster0001	Increases after 4 days in differentiation medium
TCEB3	Cluster0001	Increases after 4 days in differentiation medium
TCTA	Cluster0001	Increases after 4 days in differentiation medium
TDRKH	Cluster0001	Increases after 4 days in differentiation medium
TECR	Cluster0001	Increases after 4 days in differentiation medium
TEF	Cluster0001	Increases after 4 days in differentiation medium
TERC	Cluster0001	Increases after 4 days in differentiation medium
TEX264	Cluster0001	Increases after 4 days in differentiation medium
TF	Cluster0001	Increases after 4 days in differentiation medium
TGM2	Cluster0001	Increases after 4 days in differentiation medium
THAP3	Cluster0001	Increases after 4 days in differentiation medium
THRSP	Cluster0001	Increases after 4 days in differentiation medium
THTPA	Cluster0001	Increases after 4 days in differentiation medium
TIMM13	Cluster0001	Increases after 4 days in differentiation medium
TIMM17B	Cluster0001	Increases after 4 days in differentiation medium
TIMM44	Cluster0001	Increases after 4 days in differentiation medium
TIMM50	Cluster0001	Increases after 4 days in differentiation medium
TIMM8A	Cluster0001	Increases after 4 days in differentiation medium
TIMM8B	Cluster0001	Increases after 4 days in differentiation medium
TIMMDC1	Cluster0001	Increases after 4 days in differentiation medium
TJP2	Cluster0001	Increases after 4 days in differentiation medium
TKT	Cluster0001	Increases after 4 days in differentiation medium
TLE1	Cluster0001	Increases after 4 days in differentiation medium
TM7SF2	Cluster0001	Increases after 4 days in differentiation medium
TMBIM1	Cluster0001	Increases after 4 days in differentiation medium
TMBIM4	Cluster0001	Increases after 4 days in differentiation medium
TMBIM6	Cluster0001	Increases after 4 days in differentiation medium
TMC6	Cluster0001	Increases after 4 days in differentiation medium
TMED1	Cluster0001	Increases after 4 days in differentiation medium
TMED5	Cluster0001	Increases after 4 days in differentiation medium
TMEM104	Cluster0001	Increases after 4 days in differentiation medium
TMEM11	Cluster0001	Increases after 4 days in differentiation medium
TMEM110	Cluster0001	Increases after 4 days in differentiation medium
TMEM110-MUSTN1	Cluster0001	Increases after 4 days in differentiation medium
TMEM132C	Cluster0001	Increases after 4 days in differentiation medium
TMEM134	Cluster0001	Increases after 4 days in differentiation medium
TMEM135	Cluster0001	Increases after 4 days in differentiation medium
TMEM141	Cluster0001	Increases after 4 days in differentiation medium
TMEM143	Cluster0001	Increases after 4 days in differentiation medium
TMEM14B	Cluster0001	Increases after 4 days in differentiation medium
TMEM160	Cluster0001	Increases after 4 days in differentiation medium
TMEM164	Cluster0001	Increases after 4 days in differentiation medium
TMEM170B	Cluster0001	Increases after 4 days in differentiation medium
TMEM175	Cluster0001	Increases after 4 days in differentiation medium
TMEM189	Cluster0001	Increases after 4 days in differentiation medium
TMEM189-UBE2V1	Cluster0001	Increases after 4 days in differentiation medium
TMEM205	Cluster0001	Increases after 4 days in differentiation medium
TMEM208	Cluster0001	Increases after 4 days in differentiation medium
TMEM218	Cluster0001	Increases after 4 days in differentiation medium
TMEM220	Cluster0001	Increases after 4 days in differentiation medium
TMEM37	Cluster0001	Increases after 4 days in differentiation medium
TMEM53	Cluster0001	Increases after 4 days in differentiation medium
TMEM69	Cluster0001	Increases after 4 days in differentiation medium
TMEM70	Cluster0001	Increases after 4 days in differentiation medium
TMEM93	Cluster0001	Increases after 4 days in differentiation medium
TMEM97	Cluster0001	Increases after 4 days in differentiation medium
TMX2	Cluster0001	Increases after 4 days in differentiation medium
TMX2-CTNND1	Cluster0001	Increases after 4 days in differentiation medium
TNFSF13	Cluster0001	Increases after 4 days in differentiation medium
TOLLIP	Cluster0001	Increases after 4 days in differentiation medium
TOM1L2	Cluster0001	Increases after 4 days in differentiation medium
TOMM5	Cluster0001	Increases after 4 days in differentiation medium
TP53INP2	Cluster0001	Increases after 4 days in differentiation medium
TRAF3IP2	Cluster0001	Increases after 4 days in differentiation medium
TRAP1	Cluster0001	Increases after 4 days in differentiation medium
TRAPPC10	Cluster0001	Increases after 4 days in differentiation medium
TRAPPC3	Cluster0001	Increases after 4 days in differentiation medium
TRAPPC5	Cluster0001	Increases after 4 days in differentiation medium
TRAPPC6A	Cluster0001	Increases after 4 days in differentiation medium
TREX1	Cluster0001	Increases after 4 days in differentiation medium
TRHDE	Cluster0001	Increases after 4 days in differentiation medium
TRMT2B	Cluster0001	Increases after 4 days in differentiation medium
TRPT1	Cluster0001	Increases after 4 days in differentiation medium
TSFM	Cluster0001	Increases after 4 days in differentiation medium
TSHR	Cluster0001	Increases after 4 days in differentiation medium
TSPAN13	Cluster0001	Increases after 4 days in differentiation medium
TSPAN15	Cluster0001	Increases after 4 days in differentiation medium
TSPAN3	Cluster0001	Increases after 4 days in differentiation medium
TSPAN6	Cluster0001	Increases after 4 days in differentiation medium
TSPO	Cluster0001	Increases after 4 days in differentiation medium
TSPYL1	Cluster0001	Increases after 4 days in differentiation medium
TST	Cluster0001	Increases after 4 days in differentiation medium
TUB	Cluster0001	Increases after 4 days in differentiation medium
TUBB2A	Cluster0001	Increases after 4 days in differentiation medium
TUBG1	Cluster0001	Increases after 4 days in differentiation medium
TUFM	Cluster0001	Increases after 4 days in differentiation medium
TUSC1	Cluster0001	Increases after 4 days in differentiation medium
TXN2	Cluster0001	Increases after 4 days in differentiation medium
TXNDC16	Cluster0001	Increases after 4 days in differentiation medium
TXNL4A	Cluster0001	Increases after 4 days in differentiation medium
TYRO3	Cluster0001	Increases after 4 days in differentiation medium
TYSND1	Cluster0001	Increases after 4 days in differentiation medium
UBB	Cluster0001	Increases after 4 days in differentiation medium
UBE2A	Cluster0001	Increases after 4 days in differentiation medium
UBE2M	Cluster0001	Increases after 4 days in differentiation medium
UBOX5	Cluster0001	Increases after 4 days in differentiation medium
UBQLN1	Cluster0001	Increases after 4 days in differentiation medium
UBXN11	Cluster0001	Increases after 4 days in differentiation medium
UBXN2A	Cluster0001	Increases after 4 days in differentiation medium
UBXN6	Cluster0001	Increases after 4 days in differentiation medium
UCP1	Cluster0001	Increases after 4 days in differentiation medium
UCP2	Cluster0001	Increases after 4 days in differentiation medium
UHRF1BP1	Cluster0001	Increases after 4 days in differentiation medium
UNC13B	Cluster0001	Increases after 4 days in differentiation medium
UQCC	Cluster0001	Increases after 4 days in differentiation medium
UQCR10	Cluster0001	Increases after 4 days in differentiation medium
UQCR11	Cluster0001	Increases after 4 days in differentiation medium
UQCRC1	Cluster0001	Increases after 4 days in differentiation medium
UQCRC2	Cluster0001	Increases after 4 days in differentiation medium
UQCRFS1	Cluster0001	Increases after 4 days in differentiation medium
UQCRH	Cluster0001	Increases after 4 days in differentiation medium
UQCRQ	Cluster0001	Increases after 4 days in differentiation medium
UROS	Cluster0001	Increases after 4 days in differentiation medium
USE1	Cluster0001	Increases after 4 days in differentiation medium
USMG5	Cluster0001	Increases after 4 days in differentiation medium
UVRAG	Cluster0001	Increases after 4 days in differentiation medium
VCP	Cluster0001	Increases after 4 days in differentiation medium
VDAC2	Cluster0001	Increases after 4 days in differentiation medium
VDAC3	Cluster0001	Increases after 4 days in differentiation medium
VILL	Cluster0001	Increases after 4 days in differentiation medium
VKORC1L1	Cluster0001	Increases after 4 days in differentiation medium
VMA21	Cluster0001	Increases after 4 days in differentiation medium
VPS11	Cluster0001	Increases after 4 days in differentiation medium
VPS25	Cluster0001	Increases after 4 days in differentiation medium
VPS4A	Cluster0001	Increases after 4 days in differentiation medium
VTI1B	Cluster0001	Increases after 4 days in differentiation medium
WBP1	Cluster0001	Increases after 4 days in differentiation medium
WBP2	Cluster0001	Increases after 4 days in differentiation medium
WDR77	Cluster0001	Increases after 4 days in differentiation medium
WFS1	Cluster0001	Increases after 4 days in differentiation medium
WSB2	Cluster0001	Increases after 4 days in differentiation medium
XPNPEP3	Cluster0001	Increases after 4 days in differentiation medium
XRCC6BP1	Cluster0001	Increases after 4 days in differentiation medium
YARS2	Cluster0001	Increases after 4 days in differentiation medium
YJEFN3	Cluster0001	Increases after 4 days in differentiation medium
YWHAG	Cluster0001	Increases after 4 days in differentiation medium
ZDHHC3	Cluster0001	Increases after 4 days in differentiation medium
ZDHHC4	Cluster0001	Increases after 4 days in differentiation medium
ZNF233	Cluster0001	Increases after 4 days in differentiation medium
ZNF385A	Cluster0001	Increases after 4 days in differentiation medium
ZNF391	Cluster0001	Increases after 4 days in differentiation medium
ZNF436	Cluster0001	Increases after 4 days in differentiation medium
ZNF506	Cluster0001	Increases after 4 days in differentiation medium
ZNF511	Cluster0001	Increases after 4 days in differentiation medium
ZNF517	Cluster0001	Increases after 4 days in differentiation medium
ZNF781	Cluster0001	Increases after 4 days in differentiation medium
ZNF787	Cluster0001	Increases after 4 days in differentiation medium
ZNF814	Cluster0001	Increases after 4 days in differentiation medium
ZNHIT1	Cluster0001	Increases after 4 days in differentiation medium
ZSWIM7	Cluster0001	Increases after 4 days in differentiation medium
ZYG11B	Cluster0001	Increases after 4 days in differentiation medium
ABCC4	Cluster0002	Decreases immediately after induction of differentiation
ABI2	Cluster0002	Decreases immediately after induction of differentiation
ACAN	Cluster0002	Decreases immediately after induction of differentiation
ACBD3	Cluster0002	Decreases immediately after induction of differentiation
ACTA2	Cluster0002	Decreases immediately after induction of differentiation
ACTB	Cluster0002	Decreases immediately after induction of differentiation
ACTG1	Cluster0002	Decreases immediately after induction of differentiation
ACTL6A	Cluster0002	Decreases immediately after induction of differentiation
ACTN4	Cluster0002	Decreases immediately after induction of differentiation
ACTR2	Cluster0002	Decreases immediately after induction of differentiation
ACTR3	Cluster0002	Decreases immediately after induction of differentiation
ADAM10	Cluster0002	Decreases immediately after induction of differentiation
ADAM19	Cluster0002	Decreases immediately after induction of differentiation
ADAMTS14	Cluster0002	Decreases immediately after induction of differentiation
ADAMTSL1	Cluster0002	Decreases immediately after induction of differentiation
ADCY4	Cluster0002	Decreases immediately after induction of differentiation
ADD1	Cluster0002	Decreases immediately after induction of differentiation
ADD2	Cluster0002	Decreases immediately after induction of differentiation
AEBP1	Cluster0002	Decreases immediately after induction of differentiation
AHNAK2	Cluster0002	Decreases immediately after induction of differentiation
AIMP2	Cluster0002	Decreases immediately after induction of differentiation
AKT3	Cluster0002	Decreases immediately after induction of differentiation
ALCAM	Cluster0002	Decreases immediately after induction of differentiation
ALPK2	Cluster0002	Decreases immediately after induction of differentiation
AMPD3	Cluster0002	Decreases immediately after induction of differentiation
ANKH	Cluster0002	Decreases immediately after induction of differentiation
ANLN	Cluster0002	Decreases immediately after induction of differentiation
ANP32E	Cluster0002	Decreases immediately after induction of differentiation
ANXA11	Cluster0002	Decreases immediately after induction of differentiation
ANXA2	Cluster0002	Decreases immediately after induction of differentiation
ANXA2P2	Cluster0002	Decreases immediately after induction of differentiation
ANXA2P3	Cluster0002	Decreases immediately after induction of differentiation
ANXA7	Cluster0002	Decreases immediately after induction of differentiation
AP1S1	Cluster0002	Decreases immediately after induction of differentiation
AP1S2	Cluster0002	Decreases immediately after induction of differentiation
AP2M1	Cluster0002	Decreases immediately after induction of differentiation
APOBEC3B	Cluster0002	Decreases immediately after induction of differentiation
APOBEC3D	Cluster0002	Decreases immediately after induction of differentiation
ARF1	Cluster0002	Decreases immediately after induction of differentiation
ARF4	Cluster0002	Decreases immediately after induction of differentiation
ARHGAP24	Cluster0002	Decreases immediately after induction of differentiation
ARHGDIA	Cluster0002	Decreases immediately after induction of differentiation
ARHGEF12	Cluster0002	Decreases immediately after induction of differentiation
ARL3	Cluster0002	Decreases immediately after induction of differentiation
ARMC9	Cluster0002	Decreases immediately after induction of differentiation
ARPC1A	Cluster0002	Decreases immediately after induction of differentiation
ARPC1B	Cluster0002	Decreases immediately after induction of differentiation
ARPC2	Cluster0002	Decreases immediately after induction of differentiation
ARPC3	Cluster0002	Decreases immediately after induction of differentiation
ARPC5	Cluster0002	Decreases immediately after induction of differentiation
ASAP2	Cluster0002	Decreases immediately after induction of differentiation
ASL	Cluster0002	Decreases immediately after induction of differentiation
ATOH8	Cluster0002	Decreases immediately after induction of differentiation
ATP1B1	Cluster0002	Decreases immediately after induction of differentiation
ATXN1	Cluster0002	Decreases immediately after induction of differentiation
AURKA	Cluster0002	Decreases immediately after induction of differentiation
AURKB	Cluster0002	Decreases immediately after induction of differentiation
B4GALT4	Cluster0002	Decreases immediately after induction of differentiation
BAALC	Cluster0002	Decreases immediately after induction of differentiation
BAG2	Cluster0002	Decreases immediately after induction of differentiation
BAIAP2L1	Cluster0002	Decreases immediately after induction of differentiation
BAIAP2L2	Cluster0002	Decreases immediately after induction of differentiation
BASP1	Cluster0002	Decreases immediately after induction of differentiation
BDNF	Cluster0002	Decreases immediately after induction of differentiation
BEND6	Cluster0002	Decreases immediately after induction of differentiation
BICC1	Cluster0002	Decreases immediately after induction of differentiation
BIRC5	Cluster0002	Decreases immediately after induction of differentiation
BTN2A1	Cluster0002	Decreases immediately after induction of differentiation
BUB1	Cluster0002	Decreases immediately after induction of differentiation
BUB1B	Cluster0002	Decreases immediately after induction of differentiation
BUD31	Cluster0002	Decreases immediately after induction of differentiation
BVES	Cluster0002	Decreases immediately after induction of differentiation
C11orf24	Cluster0002	Decreases immediately after induction of differentiation
C11orf49	Cluster0002	Decreases immediately after induction of differentiation
C12orf75	Cluster0002	Decreases immediately after induction of differentiation
C15orf41	Cluster0002	Decreases immediately after induction of differentiation
C16orf45	Cluster0002	Decreases immediately after induction of differentiation
C1GALT1	Cluster0002	Decreases immediately after induction of differentiation
C1orf51	Cluster0002	Decreases immediately after induction of differentiation
C1QTNF3	Cluster0002	Decreases immediately after induction of differentiation
C5orf13	Cluster0002	Decreases immediately after induction of differentiation
C6orf115	Cluster0002	Decreases immediately after induction of differentiation
C7orf50	Cluster0002	Decreases immediately after induction of differentiation
C9	Cluster0002	Decreases immediately after induction of differentiation
C9orf3	Cluster0002	Decreases immediately after induction of differentiation
CA13	Cluster0002	Decreases immediately after induction of differentiation
CABIN1	Cluster0002	Decreases immediately after induction of differentiation
CACNB1	Cluster0002	Decreases immediately after induction of differentiation
CALD1	Cluster0002	Decreases immediately after induction of differentiation
CALM1	Cluster0002	Decreases immediately after induction of differentiation
CALM2	Cluster0002	Decreases immediately after induction of differentiation
CALM3	Cluster0002	Decreases immediately after induction of differentiation
CAP1	Cluster0002	Decreases immediately after induction of differentiation
CAPG	Cluster0002	Decreases immediately after induction of differentiation
CAPN1	Cluster0002	Decreases immediately after induction of differentiation
CAPN2	Cluster0002	Decreases immediately after induction of differentiation
CAPNS1	Cluster0002	Decreases immediately after induction of differentiation
CAPS	Cluster0002	Decreases immediately after induction of differentiation
CAPZB	Cluster0002	Decreases immediately after induction of differentiation
CASC5	Cluster0002	Decreases immediately after induction of differentiation
CCDC8	Cluster0002	Decreases immediately after induction of differentiation
CCKAR	Cluster0002	Decreases immediately after induction of differentiation
CCNA2	Cluster0002	Decreases immediately after induction of differentiation
CCNB1	Cluster0002	Decreases immediately after induction of differentiation
CCNB2	Cluster0002	Decreases immediately after induction of differentiation
CCND1	Cluster0002	Decreases immediately after induction of differentiation
CCNK	Cluster0002	Decreases immediately after induction of differentiation
CD44	Cluster0002	Decreases immediately after induction of differentiation
CD9	Cluster0002	Decreases immediately after induction of differentiation
CDA	Cluster0002	Decreases immediately after induction of differentiation
CDC20	Cluster0002	Decreases immediately after induction of differentiation
CDC25C	Cluster0002	Decreases immediately after induction of differentiation
CDC42EP3	Cluster0002	Decreases immediately after induction of differentiation
CDC45	Cluster0002	Decreases immediately after induction of differentiation
CDCA2	Cluster0002	Decreases immediately after induction of differentiation
CDCA8	Cluster0002	Decreases immediately after induction of differentiation
CDH11	Cluster0002	Decreases immediately after induction of differentiation
CDH18	Cluster0002	Decreases immediately after induction of differentiation
CDH2	Cluster0002	Decreases immediately after induction of differentiation
CDK1	Cluster0002	Decreases immediately after induction of differentiation
CDKN3	Cluster0002	Decreases immediately after induction of differentiation
CENPE	Cluster0002	Decreases immediately after induction of differentiation
CENPF	Cluster0002	Decreases immediately after induction of differentiation
CENPH	Cluster0002	Decreases immediately after induction of differentiation
CENPK	Cluster0002	Decreases immediately after induction of differentiation
CENPM	Cluster0002	Decreases immediately after induction of differentiation
CEP55	Cluster0002	Decreases immediately after induction of differentiation
CFL1	Cluster0002	Decreases immediately after induction of differentiation
CFL2	Cluster0002	Decreases immediately after induction of differentiation
CHAMP1	Cluster0002	Decreases immediately after induction of differentiation
CHD3	Cluster0002	Decreases immediately after induction of differentiation
CIT	Cluster0002	Decreases immediately after induction of differentiation
CKAP4	Cluster0002	Decreases immediately after induction of differentiation
CLCNKA	Cluster0002	Decreases immediately after induction of differentiation
CLDN11	Cluster0002	Decreases immediately after induction of differentiation
CLIC1	Cluster0002	Decreases immediately after induction of differentiation
CLIC3	Cluster0002	Decreases immediately after induction of differentiation
CLIC4	Cluster0002	Decreases immediately after induction of differentiation
CNN2	Cluster0002	Decreases immediately after induction of differentiation
CNST	Cluster0002	Decreases immediately after induction of differentiation
CNTNAP1	Cluster0002	Decreases immediately after induction of differentiation
COL12A1	Cluster0002	Decreases immediately after induction of differentiation
COL13A1	Cluster0002	Decreases immediately after induction of differentiation
COL21A1	Cluster0002	Decreases immediately after induction of differentiation
COL8A1	Cluster0002	Decreases immediately after induction of differentiation
COL8A2	Cluster0002	Decreases immediately after induction of differentiation
COLEC12	Cluster0002	Decreases immediately after induction of differentiation
COMMD8	Cluster0002	Decreases immediately after induction of differentiation
COPG	Cluster0002	Decreases immediately after induction of differentiation
CRABP2	Cluster0002	Decreases immediately after induction of differentiation
CRIM1	Cluster0002	Decreases immediately after induction of differentiation
CRIP1	Cluster0002	Decreases immediately after induction of differentiation
CRIP2	Cluster0002	Decreases immediately after induction of differentiation
CSRP1	Cluster0002	Decreases immediately after induction of differentiation
CSRP2	Cluster0002	Decreases immediately after induction of differentiation
CTGF	Cluster0002	Decreases immediately after induction of differentiation
CTHRC1	Cluster0002	Decreases immediately after induction of differentiation
CTNND1	Cluster0002	Decreases immediately after induction of differentiation
CTTN	Cluster0002	Decreases immediately after induction of differentiation
CXCL6	Cluster0002	Decreases immediately after induction of differentiation
DAB2	Cluster0002	Decreases immediately after induction of differentiation
DBN1	Cluster0002	Decreases immediately after induction of differentiation
DCBLD2	Cluster0002	Decreases immediately after induction of differentiation
DCTN1	Cluster0002	Decreases immediately after induction of differentiation
DDAH1	Cluster0002	Decreases immediately after induction of differentiation
DDX39B	Cluster0002	Decreases immediately after induction of differentiation
DEK	Cluster0002	Decreases immediately after induction of differentiation
DEPTOR	Cluster0002	Decreases immediately after induction of differentiation
DIAPH1	Cluster0002	Decreases immediately after induction of differentiation
DKK3	Cluster0002	Decreases immediately after induction of differentiation
DLG3	Cluster0002	Decreases immediately after induction of differentiation
DLGAP5	Cluster0002	Decreases immediately after induction of differentiation
DOCK1	Cluster0002	Decreases immediately after induction of differentiation
DPP4	Cluster0002	Decreases immediately after induction of differentiation
DPYSL3	Cluster0002	Decreases immediately after induction of differentiation
DRAP1	Cluster0002	Decreases immediately after induction of differentiation
DSP	Cluster0002	Decreases immediately after induction of differentiation
DST	Cluster0002	Decreases immediately after induction of differentiation
DSTN	Cluster0002	Decreases immediately after induction of differentiation
DTD1	Cluster0002	Decreases immediately after induction of differentiation
DTL	Cluster0002	Decreases immediately after induction of differentiation
DYNC1I2	Cluster0002	Decreases immediately after induction of differentiation
DZIP1L	Cluster0002	Decreases immediately after induction of differentiation
EDIL3	Cluster0002	Decreases immediately after induction of differentiation
EFHD2	Cluster0002	Decreases immediately after induction of differentiation
EIF4E2	Cluster0002	Decreases immediately after induction of differentiation
ELTD1	Cluster0002	Decreases immediately after induction of differentiation
EML1	Cluster0002	Decreases immediately after induction of differentiation
ENAH	Cluster0002	Decreases immediately after induction of differentiation
ENG	Cluster0002	Decreases immediately after induction of differentiation
ENPP2	Cluster0002	Decreases immediately after induction of differentiation
EPHA3	Cluster0002	Decreases immediately after induction of differentiation
EPRS	Cluster0002	Decreases immediately after induction of differentiation
EPS8L2	Cluster0002	Decreases immediately after induction of differentiation
EPSTI1	Cluster0002	Decreases immediately after induction of differentiation
ESCO2	Cluster0002	Decreases immediately after induction of differentiation
ETV1	Cluster0002	Decreases immediately after induction of differentiation
EXT1	Cluster0002	Decreases immediately after induction of differentiation
F2R	Cluster0002	Decreases immediately after induction of differentiation
F2RL2	Cluster0002	Decreases immediately after induction of differentiation
FAIM2	Cluster0002	Decreases immediately after induction of differentiation
FAM129B	Cluster0002	Decreases immediately after induction of differentiation
FAM167B	Cluster0002	Decreases immediately after induction of differentiation
FAM19A5	Cluster0002	Decreases immediately after induction of differentiation
FAM64A	Cluster0002	Decreases immediately after induction of differentiation
FAM83D	Cluster0002	Decreases immediately after induction of differentiation
FARP1	Cluster0002	Decreases immediately after induction of differentiation
FAS	Cluster0002	Decreases immediately after induction of differentiation
FCHSD1	Cluster0002	Decreases immediately after induction of differentiation
FHL2	Cluster0002	Decreases immediately after induction of differentiation
FHL3	Cluster0002	Decreases immediately after induction of differentiation
FKBP1B	Cluster0002	Decreases immediately after induction of differentiation
FLII	Cluster0002	Decreases immediately after induction of differentiation
FLJ46906	Cluster0002	Decreases immediately after induction of differentiation
FLNA	Cluster0002	Decreases immediately after induction of differentiation
FLNB	Cluster0002	Decreases immediately after induction of differentiation
FLNC	Cluster0002	Decreases immediately after induction of differentiation
FNDC1	Cluster0002	Decreases immediately after induction of differentiation
FOXM1	Cluster0002	Decreases immediately after induction of differentiation
FOXQ1	Cluster0002	Decreases immediately after induction of differentiation
FRMD4A	Cluster0002	Decreases immediately after induction of differentiation
FSCN1	Cluster0002	Decreases immediately after induction of differentiation
FTO	Cluster0002	Decreases immediately after induction of differentiation
FZD1	Cluster0002	Decreases immediately after induction of differentiation
FZD6	Cluster0002	Decreases immediately after induction of differentiation
GALNT12	Cluster0002	Decreases immediately after induction of differentiation
GALNT5	Cluster0002	Decreases immediately after induction of differentiation
GAPDH	Cluster0002	Decreases immediately after induction of differentiation
GARS	Cluster0002	Decreases immediately after induction of differentiation
GAS7	Cluster0002	Decreases immediately after induction of differentiation
GBP3	Cluster0002	Decreases immediately after induction of differentiation
GDAP1	Cluster0002	Decreases immediately after induction of differentiation
GGH	Cluster0002	Decreases immediately after induction of differentiation
GINS2	Cluster0002	Decreases immediately after induction of differentiation
GLI2	Cluster0002	Decreases immediately after induction of differentiation
GLIPR1	Cluster0002	Decreases immediately after induction of differentiation
GNAI2	Cluster0002	Decreases immediately after induction of differentiation
GNAI3	Cluster0002	Decreases immediately after induction of differentiation
GNB4	Cluster0002	Decreases immediately after induction of differentiation
GOLGA3	Cluster0002	Decreases immediately after induction of differentiation
GPR124	Cluster0002	Decreases immediately after induction of differentiation
GPR56	Cluster0002	Decreases immediately after induction of differentiation
GPX1	Cluster0002	Decreases immediately after induction of differentiation
GRAMD3	Cluster0002	Decreases immediately after induction of differentiation
GREM1	Cluster0002	Decreases immediately after induction of differentiation
GREM2	Cluster0002	Decreases immediately after induction of differentiation
H2AFZ	Cluster0002	Decreases immediately after induction of differentiation
HAPLN1	Cluster0002	Decreases immediately after induction of differentiation
HAPLN3	Cluster0002	Decreases immediately after induction of differentiation
HCFC1R1	Cluster0002	Decreases immediately after induction of differentiation
HDAC9	Cluster0002	Decreases immediately after induction of differentiation
HECW2	Cluster0002	Decreases immediately after induction of differentiation
HEG1	Cluster0002	Decreases immediately after induction of differentiation
HGF	Cluster0002	Decreases immediately after induction of differentiation
HHIP	Cluster0002	Decreases immediately after induction of differentiation
HIF1A	Cluster0002	Decreases immediately after induction of differentiation
HIST1H1A	Cluster0002	Decreases immediately after induction of differentiation
HIST1H1B	Cluster0002	Decreases immediately after induction of differentiation
HIST1H2AE	Cluster0002	Decreases immediately after induction of differentiation
HIST1H2AG	Cluster0002	Decreases immediately after induction of differentiation
HIST1H2AH	Cluster0002	Decreases immediately after induction of differentiation
HIST1H2AI	Cluster0002	Decreases immediately after induction of differentiation
HIST1H2AJ	Cluster0002	Decreases immediately after induction of differentiation
HIST1H2AK	Cluster0002	Decreases immediately after induction of differentiation
HIST1H2AL	Cluster0002	Decreases immediately after induction of differentiation
HIST1H2AM	Cluster0002	Decreases immediately after induction of differentiation
HIST1H2BB	Cluster0002	Decreases immediately after induction of differentiation
HIST1H2BH	Cluster0002	Decreases immediately after induction of differentiation
HIST1H2BK	Cluster0002	Decreases immediately after induction of differentiation
HIST1H2BL	Cluster0002	Decreases immediately after induction of differentiation
HIST1H2BM	Cluster0002	Decreases immediately after induction of differentiation
HIST1H2BO	Cluster0002	Decreases immediately after induction of differentiation
HIST1H3A	Cluster0002	Decreases immediately after induction of differentiation
HIST1H3B	Cluster0002	Decreases immediately after induction of differentiation
HIST1H3C	Cluster0002	Decreases immediately after induction of differentiation
HIST1H3D	Cluster0002	Decreases immediately after induction of differentiation
HIST1H3E	Cluster0002	Decreases immediately after induction of differentiation
HIST1H3F	Cluster0002	Decreases immediately after induction of differentiation
HIST1H3G	Cluster0002	Decreases immediately after induction of differentiation
HIST1H3H	Cluster0002	Decreases immediately after induction of differentiation
HIST1H3I	Cluster0002	Decreases immediately after induction of differentiation
HIST1H3J	Cluster0002	Decreases immediately after induction of differentiation
HIST2H3A	Cluster0002	Decreases immediately after induction of differentiation
HIST2H3C	Cluster0002	Decreases immediately after induction of differentiation
HIST2H3D	Cluster0002	Decreases immediately after induction of differentiation
HJURP	Cluster0002	Decreases immediately after induction of differentiation
HK1	Cluster0002	Decreases immediately after induction of differentiation
HLA-DRA	Cluster0002	Decreases immediately after induction of differentiation
HMCN1	Cluster0002	Decreases immediately after induction of differentiation
HMGA1	Cluster0002	Decreases immediately after induction of differentiation
HMGB1	Cluster0002	Decreases immediately after induction of differentiation
HMMR	Cluster0002	Decreases immediately after induction of differentiation
HOXC8	Cluster0002	Decreases immediately after induction of differentiation
HSPB1	Cluster0002	Decreases immediately after induction of differentiation
HSPB7	Cluster0002	Decreases immediately after induction of differentiation
IFI27	Cluster0002	Decreases immediately after induction of differentiation
IFI30	Cluster0002	Decreases immediately after induction of differentiation
IFI35	Cluster0002	Decreases immediately after induction of differentiation
IGFBP3	Cluster0002	Decreases immediately after induction of differentiation
IL13RA1	Cluster0002	Decreases immediately after induction of differentiation
IL13RA2	Cluster0002	Decreases immediately after induction of differentiation
IL32	Cluster0002	Decreases immediately after induction of differentiation
ILK	Cluster0002	Decreases immediately after induction of differentiation
INPP4B	Cluster0002	Decreases immediately after induction of differentiation
IQGAP1	Cluster0002	Decreases immediately after induction of differentiation
ISG20	Cluster0002	Decreases immediately after induction of differentiation
ITGA11	Cluster0002	Decreases immediately after induction of differentiation
ITGA4	Cluster0002	Decreases immediately after induction of differentiation
ITGAV	Cluster0002	Decreases immediately after induction of differentiation
ITPR3	Cluster0002	Decreases immediately after induction of differentiation
JAM3	Cluster0002	Decreases immediately after induction of differentiation
KAZALD1	Cluster0002	Decreases immediately after induction of differentiation
KCND2	Cluster0002	Decreases immediately after induction of differentiation
KCNJ15	Cluster0002	Decreases immediately after induction of differentiation
KCNK2	Cluster0002	Decreases immediately after induction of differentiation
KCNMA1	Cluster0002	Decreases immediately after induction of differentiation
KCNQ5	Cluster0002	Decreases immediately after induction of differentiation
KIAA0101	Cluster0002	Decreases immediately after induction of differentiation
KIAA1199	Cluster0002	Decreases immediately after induction of differentiation
KIAA1462	Cluster0002	Decreases immediately after induction of differentiation
KIAA1609	Cluster0002	Decreases immediately after induction of differentiation
KIF18A	Cluster0002	Decreases immediately after induction of differentiation
KIF20A	Cluster0002	Decreases immediately after induction of differentiation
KIF23	Cluster0002	Decreases immediately after induction of differentiation
KIF2C	Cluster0002	Decreases immediately after induction of differentiation
KIFAP3	Cluster0002	Decreases immediately after induction of differentiation
KIFC1	Cluster0002	Decreases immediately after induction of differentiation
KIRREL3	Cluster0002	Decreases immediately after induction of differentiation
KITLG	Cluster0002	Decreases immediately after induction of differentiation
KLF4	Cluster0002	Decreases immediately after induction of differentiation
KRT19	Cluster0002	Decreases immediately after induction of differentiation
KY	Cluster0002	Decreases immediately after induction of differentiation
LASP1	Cluster0002	Decreases immediately after induction of differentiation
LAYN	Cluster0002	Decreases immediately after induction of differentiation
LBH	Cluster0002	Decreases immediately after induction of differentiation
LCTL	Cluster0002	Decreases immediately after induction of differentiation
LDB2	Cluster0002	Decreases immediately after induction of differentiation
LDOC1	Cluster0002	Decreases immediately after induction of differentiation
LEPREL1	Cluster0002	Decreases immediately after induction of differentiation
LGALS3	Cluster0002	Decreases immediately after induction of differentiation
LIG1	Cluster0002	Decreases immediately after induction of differentiation
LIG3	Cluster0002	Decreases immediately after induction of differentiation
LIMD2	Cluster0002	Decreases immediately after induction of differentiation
LIMK1	Cluster0002	Decreases immediately after induction of differentiation
LIMS2	Cluster0002	Decreases immediately after induction of differentiation
LMNA	Cluster0002	Decreases immediately after induction of differentiation
LMNB1	Cluster0002	Decreases immediately after induction of differentiation
LMO7	Cluster0002	Decreases immediately after induction of differentiation
LOC100287314	Cluster0002	Decreases immediately after induction of differentiation
LOC100505633	Cluster0002	Decreases immediately after induction of differentiation
LOC375295	Cluster0002	Decreases immediately after induction of differentiation
LOC646576	Cluster0002	Decreases immediately after induction of differentiation
LOXL1	Cluster0002	Decreases immediately after induction of differentiation
LPCAT2	Cluster0002	Decreases immediately after induction of differentiation
LPP	Cluster0002	Decreases immediately after induction of differentiation
LPXN	Cluster0002	Decreases immediately after induction of differentiation
LRRC15	Cluster0002	Decreases immediately after induction of differentiation
LRRC32	Cluster0002	Decreases immediately after induction of differentiation
LTC4S	Cluster0002	Decreases immediately after induction of differentiation
LUM	Cluster0002	Decreases immediately after induction of differentiation
LXN	Cluster0002	Decreases immediately after induction of differentiation
LY6K	Cluster0002	Decreases immediately after induction of differentiation
MAD2L1	Cluster0002	Decreases immediately after induction of differentiation
MAGED1	Cluster0002	Decreases immediately after induction of differentiation
MAGED2	Cluster0002	Decreases immediately after induction of differentiation
MALL	Cluster0002	Decreases immediately after induction of differentiation
MAP4	Cluster0002	Decreases immediately after induction of differentiation
Mar-04	Cluster0002	Decreases immediately after induction of differentiation
MARCKS	Cluster0002	Decreases immediately after induction of differentiation
MBNL1	Cluster0002	Decreases immediately after induction of differentiation
MBOAT2	Cluster0002	Decreases immediately after induction of differentiation
MCF2L	Cluster0002	Decreases immediately after induction of differentiation
MCM2	Cluster0002	Decreases immediately after induction of differentiation
MCM4	Cluster0002	Decreases immediately after induction of differentiation
MCM5	Cluster0002	Decreases immediately after induction of differentiation
MCU	Cluster0002	Decreases immediately after induction of differentiation
MED16	Cluster0002	Decreases immediately after induction of differentiation
MEIS2	Cluster0002	Decreases immediately after induction of differentiation
MICAL2	Cluster0002	Decreases immediately after induction of differentiation
MIR100HG	Cluster0002	Decreases immediately after induction of differentiation
MIR199A1	Cluster0002	Decreases immediately after induction of differentiation
MKI67	Cluster0002	Decreases immediately after induction of differentiation
MLPH	Cluster0002	Decreases immediately after induction of differentiation
MMP1	Cluster0002	Decreases immediately after induction of differentiation
MMP11	Cluster0002	Decreases immediately after induction of differentiation
MRVI1	Cluster0002	Decreases immediately after induction of differentiation
MSN	Cluster0002	Decreases immediately after induction of differentiation
MTHFD1L	Cluster0002	Decreases immediately after induction of differentiation
MUC1	Cluster0002	Decreases immediately after induction of differentiation
MVP	Cluster0002	Decreases immediately after induction of differentiation
MXD3	Cluster0002	Decreases immediately after induction of differentiation
MXRA5	Cluster0002	Decreases immediately after induction of differentiation
MXRA7	Cluster0002	Decreases immediately after induction of differentiation
MYADM	Cluster0002	Decreases immediately after induction of differentiation
MYBL2	Cluster0002	Decreases immediately after induction of differentiation
MYEOV	Cluster0002	Decreases immediately after induction of differentiation
MYH9	Cluster0002	Decreases immediately after induction of differentiation
MYL12A	Cluster0002	Decreases immediately after induction of differentiation
MYL12B	Cluster0002	Decreases immediately after induction of differentiation
MYLK	Cluster0002	Decreases immediately after induction of differentiation
MYO10	Cluster0002	Decreases immediately after induction of differentiation
MYO18A	Cluster0002	Decreases immediately after induction of differentiation
MYO1B	Cluster0002	Decreases immediately after induction of differentiation
MYO1E	Cluster0002	Decreases immediately after induction of differentiation
MYOF	Cluster0002	Decreases immediately after induction of differentiation
NAV3	Cluster0002	Decreases immediately after induction of differentiation
NCAPD2	Cluster0002	Decreases immediately after induction of differentiation
NCAPG	Cluster0002	Decreases immediately after induction of differentiation
NCEH1	Cluster0002	Decreases immediately after induction of differentiation
NDRG4	Cluster0002	Decreases immediately after induction of differentiation
NEIL3	Cluster0002	Decreases immediately after induction of differentiation
NEK7	Cluster0002	Decreases immediately after induction of differentiation
NES	Cluster0002	Decreases immediately after induction of differentiation
NFASC	Cluster0002	Decreases immediately after induction of differentiation
NFATC1	Cluster0002	Decreases immediately after induction of differentiation
NFIX	Cluster0002	Decreases immediately after induction of differentiation
NGEF	Cluster0002	Decreases immediately after induction of differentiation
NLRP1	Cluster0002	Decreases immediately after induction of differentiation
NMI	Cluster0002	Decreases immediately after induction of differentiation
NPAS1	Cluster0002	Decreases immediately after induction of differentiation
NPTN	Cluster0002	Decreases immediately after induction of differentiation
NR2F2	Cluster0002	Decreases immediately after induction of differentiation
NR4A1	Cluster0002	Decreases immediately after induction of differentiation
NRG1	Cluster0002	Decreases immediately after induction of differentiation
NRIP3	Cluster0002	Decreases immediately after induction of differentiation
NRM	Cluster0002	Decreases immediately after induction of differentiation
NT5E	Cluster0002	Decreases immediately after induction of differentiation
NTNG1	Cluster0002	Decreases immediately after induction of differentiation
NUF2	Cluster0002	Decreases immediately after induction of differentiation
NUSAP1	Cluster0002	Decreases immediately after induction of differentiation
NXN	Cluster0002	Decreases immediately after induction of differentiation
NYNRIN	Cluster0002	Decreases immediately after induction of differentiation
OAT	Cluster0002	Decreases immediately after induction of differentiation
ODC1	Cluster0002	Decreases immediately after induction of differentiation
ODZ3	Cluster0002	Decreases immediately after induction of differentiation
ORC6	Cluster0002	Decreases immediately after induction of differentiation
OSBPL3	Cluster0002	Decreases immediately after induction of differentiation
OSBPL7	Cluster0002	Decreases immediately after induction of differentiation
P2RY6	Cluster0002	Decreases immediately after induction of differentiation
P4HA1	Cluster0002	Decreases immediately after induction of differentiation
PAFAH1B3	Cluster0002	Decreases immediately after induction of differentiation
PALLD	Cluster0002	Decreases immediately after induction of differentiation
PAMR1	Cluster0002	Decreases immediately after induction of differentiation
PBK	Cluster0002	Decreases immediately after induction of differentiation
PCDHGA12	Cluster0002	Decreases immediately after induction of differentiation
PCDHGC5	Cluster0002	Decreases immediately after induction of differentiation
PCP4	Cluster0002	Decreases immediately after induction of differentiation
PDE5A	Cluster0002	Decreases immediately after induction of differentiation
PDGFC	Cluster0002	Decreases immediately after induction of differentiation
PDLIM5	Cluster0002	Decreases immediately after induction of differentiation
PDLIM7	Cluster0002	Decreases immediately after induction of differentiation
PEA15	Cluster0002	Decreases immediately after induction of differentiation
PEAK1	Cluster0002	Decreases immediately after induction of differentiation
PEAR1	Cluster0002	Decreases immediately after induction of differentiation
PENK	Cluster0002	Decreases immediately after induction of differentiation
PFDN4	Cluster0002	Decreases immediately after induction of differentiation
PFKP	Cluster0002	Decreases immediately after induction of differentiation
PFN1	Cluster0002	Decreases immediately after induction of differentiation
PFN2	Cluster0002	Decreases immediately after induction of differentiation
PGM3	Cluster0002	Decreases immediately after induction of differentiation
PHACTR2	Cluster0002	Decreases immediately after induction of differentiation
PHLDA1	Cluster0002	Decreases immediately after induction of differentiation
PHTF2	Cluster0002	Decreases immediately after induction of differentiation
PIP4K2A	Cluster0002	Decreases immediately after induction of differentiation
PIP5KL1	Cluster0002	Decreases immediately after induction of differentiation
PITX2	Cluster0002	Decreases immediately after induction of differentiation
PKM2	Cluster0002	Decreases immediately after induction of differentiation
PKMYT1	Cluster0002	Decreases immediately after induction of differentiation
PLAT	Cluster0002	Decreases immediately after induction of differentiation
PLAUR	Cluster0002	Decreases immediately after induction of differentiation
PLEC	Cluster0002	Decreases immediately after induction of differentiation
PLIN3	Cluster0002	Decreases immediately after induction of differentiation
PLK1	Cluster0002	Decreases immediately after induction of differentiation
PLK4	Cluster0002	Decreases immediately after induction of differentiation
PLS3	Cluster0002	Decreases immediately after induction of differentiation
PODXL	Cluster0002	Decreases immediately after induction of differentiation
POSTN	Cluster0002	Decreases immediately after induction of differentiation
PPAPDC1A	Cluster0002	Decreases immediately after induction of differentiation
PPFIBP1	Cluster0002	Decreases immediately after induction of differentiation
PPP1R12A	Cluster0002	Decreases immediately after induction of differentiation
PPP2R4	Cluster0002	Decreases immediately after induction of differentiation
PRC1	Cluster0002	Decreases immediately after induction of differentiation
PRELID2	Cluster0002	Decreases immediately after induction of differentiation
PRKG1	Cluster0002	Decreases immediately after induction of differentiation
PRMT2	Cluster0002	Decreases immediately after induction of differentiation
PRPS1	Cluster0002	Decreases immediately after induction of differentiation
PRR11	Cluster0002	Decreases immediately after induction of differentiation
PRR13	Cluster0002	Decreases immediately after induction of differentiation
PRR16	Cluster0002	Decreases immediately after induction of differentiation
PRRX1	Cluster0002	Decreases immediately after induction of differentiation
PRRX2	Cluster0002	Decreases immediately after induction of differentiation
PRSS12	Cluster0002	Decreases immediately after induction of differentiation
PRSS23	Cluster0002	Decreases immediately after induction of differentiation
PSD3	Cluster0002	Decreases immediately after induction of differentiation
PSG5	Cluster0002	Decreases immediately after induction of differentiation
PSMB9	Cluster0002	Decreases immediately after induction of differentiation
PSMC3	Cluster0002	Decreases immediately after induction of differentiation
PSPH	Cluster0002	Decreases immediately after induction of differentiation
PTGER2	Cluster0002	Decreases immediately after induction of differentiation
PTGIR	Cluster0002	Decreases immediately after induction of differentiation
PTMS	Cluster0002	Decreases immediately after induction of differentiation
PTPN14	Cluster0002	Decreases immediately after induction of differentiation
PTTG1	Cluster0002	Decreases immediately after induction of differentiation
PTX3	Cluster0002	Decreases immediately after induction of differentiation
PWP1	Cluster0002	Decreases immediately after induction of differentiation
RAB27B	Cluster0002	Decreases immediately after induction of differentiation
RAB3B	Cluster0002	Decreases immediately after induction of differentiation
RAC1	Cluster0002	Decreases immediately after induction of differentiation
RAC2	Cluster0002	Decreases immediately after induction of differentiation
RAI14	Cluster0002	Decreases immediately after induction of differentiation
RALGPS2	Cluster0002	Decreases immediately after induction of differentiation
RARG	Cluster0002	Decreases immediately after induction of differentiation
RARS	Cluster0002	Decreases immediately after induction of differentiation
RASA3	Cluster0002	Decreases immediately after induction of differentiation
RCAN3	Cluster0002	Decreases immediately after induction of differentiation
RECK	Cluster0002	Decreases immediately after induction of differentiation
RFX8	Cluster0002	Decreases immediately after induction of differentiation
RHOBTB1	Cluster0002	Decreases immediately after induction of differentiation
RHOC	Cluster0002	Decreases immediately after induction of differentiation
RIC8A	Cluster0002	Decreases immediately after induction of differentiation
RIMS1	Cluster0002	Decreases immediately after induction of differentiation
RIN1	Cluster0002	Decreases immediately after induction of differentiation
RIN3	Cluster0002	Decreases immediately after induction of differentiation
RLTPR	Cluster0002	Decreases immediately after induction of differentiation
RMI1	Cluster0002	Decreases immediately after induction of differentiation
RNASEH2A	Cluster0002	Decreases immediately after induction of differentiation
RND3	Cluster0002	Decreases immediately after induction of differentiation
RNH1	Cluster0002	Decreases immediately after induction of differentiation
RP9P	Cluster0002	Decreases immediately after induction of differentiation
RPGRIP1L	Cluster0002	Decreases immediately after induction of differentiation
RRM2	Cluster0002	Decreases immediately after induction of differentiation
RUNX1	Cluster0002	Decreases immediately after induction of differentiation
RUNX2	Cluster0002	Decreases immediately after induction of differentiation
S100A11	Cluster0002	Decreases immediately after induction of differentiation
S1PR1	Cluster0002	Decreases immediately after induction of differentiation
SACS	Cluster0002	Decreases immediately after induction of differentiation
SAMD11	Cluster0002	Decreases immediately after induction of differentiation
SCARA3	Cluster0002	Decreases immediately after induction of differentiation
SDC1	Cluster0002	Decreases immediately after induction of differentiation
SEC13	Cluster0002	Decreases immediately after induction of differentiation
SEC24D	Cluster0002	Decreases immediately after induction of differentiation
SECTM1	Cluster0002	Decreases immediately after induction of differentiation
SEL1L3	Cluster0002	Decreases immediately after induction of differentiation
SEMA7A	Cluster0002	Decreases immediately after induction of differentiation
Sep-06	Cluster0002	Decreases immediately after induction of differentiation
Sep-09	Cluster0002	Decreases immediately after induction of differentiation
SEPW1	Cluster0002	Decreases immediately after induction of differentiation
SERPINB7	Cluster0002	Decreases immediately after induction of differentiation
SERPINE1	Cluster0002	Decreases immediately after induction of differentiation
SERPINE2	Cluster0002	Decreases immediately after induction of differentiation
SET	Cluster0002	Decreases immediately after induction of differentiation
SF3B2	Cluster0002	Decreases immediately after induction of differentiation
SFRP2	Cluster0002	Decreases immediately after induction of differentiation
SFRP4	Cluster0002	Decreases immediately after induction of differentiation
SFT2D2	Cluster0002	Decreases immediately after induction of differentiation
SH3BGRL3	Cluster0002	Decreases immediately after induction of differentiation
SH3BP4	Cluster0002	Decreases immediately after induction of differentiation
SHKBP1	Cluster0002	Decreases immediately after induction of differentiation
SIPA1L1	Cluster0002	Decreases immediately after induction of differentiation
SIRPA	Cluster0002	Decreases immediately after induction of differentiation
SKA1	Cluster0002	Decreases immediately after induction of differentiation
SKA3	Cluster0002	Decreases immediately after induction of differentiation
SLC14A1	Cluster0002	Decreases immediately after induction of differentiation
SLC16A3	Cluster0002	Decreases immediately after induction of differentiation
SLC16A4	Cluster0002	Decreases immediately after induction of differentiation
SLC17A9	Cluster0002	Decreases immediately after induction of differentiation
SLC38A2	Cluster0002	Decreases immediately after induction of differentiation
SLC38A4	Cluster0002	Decreases immediately after induction of differentiation
SLC38A5	Cluster0002	Decreases immediately after induction of differentiation
SLC39A10	Cluster0002	Decreases immediately after induction of differentiation
SLC8A1	Cluster0002	Decreases immediately after induction of differentiation
SMAD9	Cluster0002	Decreases immediately after induction of differentiation
SMS	Cluster0002	Decreases immediately after induction of differentiation
SMTN	Cluster0002	Decreases immediately after induction of differentiation
SMYD3	Cluster0002	Decreases immediately after induction of differentiation
SNX6	Cluster0002	Decreases immediately after induction of differentiation
SNX9	Cluster0002	Decreases immediately after induction of differentiation
SOCS2	Cluster0002	Decreases immediately after induction of differentiation
SPC24	Cluster0002	Decreases immediately after induction of differentiation
SPC25	Cluster0002	Decreases immediately after induction of differentiation
SPOCD1	Cluster0002	Decreases immediately after induction of differentiation
SPRED1	Cluster0002	Decreases immediately after induction of differentiation
SPTLC2	Cluster0002	Decreases immediately after induction of differentiation
SSX2IP	Cluster0002	Decreases immediately after induction of differentiation
STAC	Cluster0002	Decreases immediately after induction of differentiation
STAT1	Cluster0002	Decreases immediately after induction of differentiation
STC2	Cluster0002	Decreases immediately after induction of differentiation
STEAP3	Cluster0002	Decreases immediately after induction of differentiation
STK17A	Cluster0002	Decreases immediately after induction of differentiation
STMN1	Cluster0002	Decreases immediately after induction of differentiation
STMN3	Cluster0002	Decreases immediately after induction of differentiation
SYNC	Cluster0002	Decreases immediately after induction of differentiation
SYTL2	Cluster0002	Decreases immediately after induction of differentiation
TACC3	Cluster0002	Decreases immediately after induction of differentiation
TAGLN	Cluster0002	Decreases immediately after induction of differentiation
TBC1D2	Cluster0002	Decreases immediately after induction of differentiation
TBCB	Cluster0002	Decreases immediately after induction of differentiation
TBX19	Cluster0002	Decreases immediately after induction of differentiation
TCF12	Cluster0002	Decreases immediately after induction of differentiation
TCF19	Cluster0002	Decreases immediately after induction of differentiation
TCF7	Cluster0002	Decreases immediately after induction of differentiation
TCIRG1	Cluster0002	Decreases immediately after induction of differentiation
TEAD1	Cluster0002	Decreases immediately after induction of differentiation
TEK	Cluster0002	Decreases immediately after induction of differentiation
TES	Cluster0002	Decreases immediately after induction of differentiation
TET3	Cluster0002	Decreases immediately after induction of differentiation
TFPI2	Cluster0002	Decreases immediately after induction of differentiation
TGFB1	Cluster0002	Decreases immediately after induction of differentiation
TGFB1I1	Cluster0002	Decreases immediately after induction of differentiation
TGFB3	Cluster0002	Decreases immediately after induction of differentiation
THBS1	Cluster0002	Decreases immediately after induction of differentiation
THBS2	Cluster0002	Decreases immediately after induction of differentiation
TK1	Cluster0002	Decreases immediately after induction of differentiation
TLN1	Cluster0002	Decreases immediately after induction of differentiation
TMEM173	Cluster0002	Decreases immediately after induction of differentiation
TMEM200A	Cluster0002	Decreases immediately after induction of differentiation
TMEM237	Cluster0002	Decreases immediately after induction of differentiation
TMEM87B	Cluster0002	Decreases immediately after induction of differentiation
TMOD3	Cluster0002	Decreases immediately after induction of differentiation
TMPO	Cluster0002	Decreases immediately after induction of differentiation
TMSB4X	Cluster0002	Decreases immediately after induction of differentiation
TMSL3	Cluster0002	Decreases immediately after induction of differentiation
TNFAIP1	Cluster0002	Decreases immediately after induction of differentiation
TNFRSF19	Cluster0002	Decreases immediately after induction of differentiation
TNXB	Cluster0002	Decreases immediately after induction of differentiation
TOP2A	Cluster0002	Decreases immediately after induction of differentiation
TOX	Cluster0002	Decreases immediately after induction of differentiation
TPI1	Cluster0002	Decreases immediately after induction of differentiation
TPM1	Cluster0002	Decreases immediately after induction of differentiation
TPM2	Cluster0002	Decreases immediately after induction of differentiation
TPM3	Cluster0002	Decreases immediately after induction of differentiation
TPX2	Cluster0002	Decreases immediately after induction of differentiation
TRAK1	Cluster0002	Decreases immediately after induction of differentiation
TRIM46	Cluster0002	Decreases immediately after induction of differentiation
TRIP13	Cluster0002	Decreases immediately after induction of differentiation
TROAP	Cluster0002	Decreases immediately after induction of differentiation
TRPV2	Cluster0002	Decreases immediately after induction of differentiation
TSHZ1	Cluster0002	Decreases immediately after induction of differentiation
TSPAN10	Cluster0002	Decreases immediately after induction of differentiation
TSPAN11	Cluster0002	Decreases immediately after induction of differentiation
TSPAN4	Cluster0002	Decreases immediately after induction of differentiation
TSPAN5	Cluster0002	Decreases immediately after induction of differentiation
TUBA1A	Cluster0002	Decreases immediately after induction of differentiation
TUBA1B	Cluster0002	Decreases immediately after induction of differentiation
TUBB3	Cluster0002	Decreases immediately after induction of differentiation
TXN	Cluster0002	Decreases immediately after induction of differentiation
UACA	Cluster0002	Decreases immediately after induction of differentiation
UBA1	Cluster0002	Decreases immediately after induction of differentiation
UBE2C	Cluster0002	Decreases immediately after induction of differentiation
UBL3	Cluster0002	Decreases immediately after induction of differentiation
UGDH	Cluster0002	Decreases immediately after induction of differentiation
UHRF1	Cluster0002	Decreases immediately after induction of differentiation
ULBP2	Cluster0002	Decreases immediately after induction of differentiation
ULBP3	Cluster0002	Decreases immediately after induction of differentiation
VASP	Cluster0002	Decreases immediately after induction of differentiation
VCAN	Cluster0002	Decreases immediately after induction of differentiation
VCL	Cluster0002	Decreases immediately after induction of differentiation
VDR	Cluster0002	Decreases immediately after induction of differentiation
VIM	Cluster0002	Decreases immediately after induction of differentiation
VRK2	Cluster0002	Decreases immediately after induction of differentiation
WDR1	Cluster0002	Decreases immediately after induction of differentiation
WEE1	Cluster0002	Decreases immediately after induction of differentiation
WNT2	Cluster0002	Decreases immediately after induction of differentiation
XAF1	Cluster0002	Decreases immediately after induction of differentiation
YIPF2	Cluster0002	Decreases immediately after induction of differentiation
YIPF5	Cluster0002	Decreases immediately after induction of differentiation
YWHAH	Cluster0002	Decreases immediately after induction of differentiation
YWHAQ	Cluster0002	Decreases immediately after induction of differentiation
ZDHHC20	Cluster0002	Decreases immediately after induction of differentiation
ZNF281	Cluster0002	Decreases immediately after induction of differentiation
ZNF385D	Cluster0002	Decreases immediately after induction of differentiation
ZNF521	Cluster0002	Decreases immediately after induction of differentiation
ZNF93	Cluster0002	Decreases immediately after induction of differentiation
ZWILCH	Cluster0002	Decreases immediately after induction of differentiation
ZWINT	Cluster0002	Decreases immediately after induction of differentiation
A1BG	Cluster0003	Peaks 1 - 2 days after induction of differentiation
A1BG-AS1	Cluster0003	Peaks 1 - 2 days after induction of differentiation
AASS	Cluster0003	Peaks 1 - 2 days after induction of differentiation
ABCA6	Cluster0003	Peaks 1 - 2 days after induction of differentiation
ABCA8	Cluster0003	Peaks 1 - 2 days after induction of differentiation
ABL1	Cluster0003	Peaks 1 - 2 days after induction of differentiation
ABLIM1	Cluster0003	Peaks 1 - 2 days after induction of differentiation
ACE	Cluster0003	Peaks 1 - 2 days after induction of differentiation
ACIN1	Cluster0003	Peaks 1 - 2 days after induction of differentiation
ADAM33	Cluster0003	Peaks 1 - 2 days after induction of differentiation
ADAMTS1	Cluster0003	Peaks 1 - 2 days after induction of differentiation
ADAMTS15	Cluster0003	Peaks 1 - 2 days after induction of differentiation
ADAMTS2	Cluster0003	Peaks 1 - 2 days after induction of differentiation
ADAMTS4	Cluster0003	Peaks 1 - 2 days after induction of differentiation
ADAMTS5	Cluster0003	Peaks 1 - 2 days after induction of differentiation
ADH5	Cluster0003	Peaks 1 - 2 days after induction of differentiation
ADI1	Cluster0003	Peaks 1 - 2 days after induction of differentiation
AFAP1L1	Cluster0003	Peaks 1 - 2 days after induction of differentiation
AHSA2	Cluster0003	Peaks 1 - 2 days after induction of differentiation
AIP	Cluster0003	Peaks 1 - 2 days after induction of differentiation
AMMECR1	Cluster0003	Peaks 1 - 2 days after induction of differentiation
ANGPT1	Cluster0003	Peaks 1 - 2 days after induction of differentiation
ANGPTL1	Cluster0003	Peaks 1 - 2 days after induction of differentiation
ANPEP	Cluster0003	Peaks 1 - 2 days after induction of differentiation
AOX1	Cluster0003	Peaks 1 - 2 days after induction of differentiation
APBB2	Cluster0003	Peaks 1 - 2 days after induction of differentiation
APEX1	Cluster0003	Peaks 1 - 2 days after induction of differentiation
APOL1	Cluster0003	Peaks 1 - 2 days after induction of differentiation
APOL2	Cluster0003	Peaks 1 - 2 days after induction of differentiation
APOL3	Cluster0003	Peaks 1 - 2 days after induction of differentiation
ARHGAP6	Cluster0003	Peaks 1 - 2 days after induction of differentiation
ARHGEF25	Cluster0003	Peaks 1 - 2 days after induction of differentiation
ARMCX1	Cluster0003	Peaks 1 - 2 days after induction of differentiation
ARSK	Cluster0003	Peaks 1 - 2 days after induction of differentiation
ATP6AP2	Cluster0003	Peaks 1 - 2 days after induction of differentiation
BCL2L11	Cluster0003	Peaks 1 - 2 days after induction of differentiation
BCL6	Cluster0003	Peaks 1 - 2 days after induction of differentiation
BDH2	Cluster0003	Peaks 1 - 2 days after induction of differentiation
BLMH	Cluster0003	Peaks 1 - 2 days after induction of differentiation
BMP1	Cluster0003	Peaks 1 - 2 days after induction of differentiation
BOLA1	Cluster0003	Peaks 1 - 2 days after induction of differentiation
BTBD11	Cluster0003	Peaks 1 - 2 days after induction of differentiation
BTBD2	Cluster0003	Peaks 1 - 2 days after induction of differentiation
[truncated: 5,254 more rows]

## Sheet: Human TF genes
Human transcription factor clusters based on CAGE analysis
Name	MCL_2.2_6	Description of average gene expression of cluster
AFF1	Cluster001	Peaks at day 1 and day 2 after induction of differentiation
AHCTF1	Cluster001	Peaks at day 1 and day 2 after induction of differentiation
AKNA	Cluster001	Peaks at day 1 and day 2 after induction of differentiation
ANKZF1	Cluster001	Peaks at day 1 and day 2 after induction of differentiation
ARNTL	Cluster001	Peaks at day 1 and day 2 after induction of differentiation
ATF6B	Cluster001	Peaks at day 1 and day 2 after induction of differentiation
BBX	Cluster001	Peaks at day 1 and day 2 after induction of differentiation
BCL11A	Cluster001	Peaks at day 1 and day 2 after induction of differentiation
BCL6	Cluster001	Peaks at day 1 and day 2 after induction of differentiation
BNC1	Cluster001	Peaks at day 1 and day 2 after induction of differentiation
BOLA1	Cluster001	Peaks at day 1 and day 2 after induction of differentiation
BPTF	Cluster001	Peaks at day 1 and day 2 after induction of differentiation
BRCA1	Cluster001	Peaks at day 1 and day 2 after induction of differentiation
C14orf43	Cluster001	Peaks at day 1 and day 2 after induction of differentiation
C20orf194	Cluster001	Peaks at day 1 and day 2 after induction of differentiation
CEBPD	Cluster001	Peaks at day 1 and day 2 after induction of differentiation
CEBPZ	Cluster001	Peaks at day 1 and day 2 after induction of differentiation
CERS6	Cluster001	Peaks at day 1 and day 2 after induction of differentiation
CIZ1	Cluster001	Peaks at day 1 and day 2 after induction of differentiation
CREB3L2	Cluster001	Peaks at day 1 and day 2 after induction of differentiation
CSDA	Cluster001	Peaks at day 1 and day 2 after induction of differentiation
CXXC1	Cluster001	Peaks at day 1 and day 2 after induction of differentiation
DDB2	Cluster001	Peaks at day 1 and day 2 after induction of differentiation
DMTF1	Cluster001	Peaks at day 1 and day 2 after induction of differentiation
DNAJC1	Cluster001	Peaks at day 1 and day 2 after induction of differentiation
DNMT3A	Cluster001	Peaks at day 1 and day 2 after induction of differentiation
DPF2	Cluster001	Peaks at day 1 and day 2 after induction of differentiation
E2F4	Cluster001	Peaks at day 1 and day 2 after induction of differentiation
EBF2	Cluster001	Peaks at day 1 and day 2 after induction of differentiation
ELF1	Cluster001	Peaks at day 1 and day 2 after induction of differentiation
ELK3	Cluster001	Peaks at day 1 and day 2 after induction of differentiation
ETV6	Cluster001	Peaks at day 1 and day 2 after induction of differentiation
EZH1	Cluster001	Peaks at day 1 and day 2 after induction of differentiation
FOS	Cluster001	Peaks at day 1 and day 2 after induction of differentiation
FOXC2	Cluster001	Peaks at day 1 and day 2 after induction of differentiation
FOXF1	Cluster001	Peaks at day 1 and day 2 after induction of differentiation
FOXO3	Cluster001	Peaks at day 1 and day 2 after induction of differentiation
GCFC1	Cluster001	Peaks at day 1 and day 2 after induction of differentiation
GLIS3	Cluster001	Peaks at day 1 and day 2 after induction of differentiation
GSC	Cluster001	Peaks at day 1 and day 2 after induction of differentiation
HAND2	Cluster001	Peaks at day 1 and day 2 after induction of differentiation
HIC1	Cluster001	Peaks at day 1 and day 2 after induction of differentiation
HIF3A	Cluster001	Peaks at day 1 and day 2 after induction of differentiation
HLX	Cluster001	Peaks at day 1 and day 2 after induction of differentiation
HOXA11	Cluster001	Peaks at day 1 and day 2 after induction of differentiation
HOXA3	Cluster001	Peaks at day 1 and day 2 after induction of differentiation
HOXD3	Cluster001	Peaks at day 1 and day 2 after induction of differentiation
HOXD8	Cluster001	Peaks at day 1 and day 2 after induction of differentiation
IFI16	Cluster001	Peaks at day 1 and day 2 after induction of differentiation
IKZF2	Cluster001	Peaks at day 1 and day 2 after induction of differentiation
IRF2	Cluster001	Peaks at day 1 and day 2 after induction of differentiation
IRF4	Cluster001	Peaks at day 1 and day 2 after induction of differentiation
IRX1	Cluster001	Peaks at day 1 and day 2 after induction of differentiation
IRX2	Cluster001	Peaks at day 1 and day 2 after induction of differentiation
IRX5	Cluster001	Peaks at day 1 and day 2 after induction of differentiation
JAZF1	Cluster001	Peaks at day 1 and day 2 after induction of differentiation
JDP2	Cluster001	Peaks at day 1 and day 2 after induction of differentiation
JUN	Cluster001	Peaks at day 1 and day 2 after induction of differentiation
KAT6A	Cluster001	Peaks at day 1 and day 2 after induction of differentiation
KAT7	Cluster001	Peaks at day 1 and day 2 after induction of differentiation
KLF13	Cluster001	Peaks at day 1 and day 2 after induction of differentiation
KLF9	Cluster001	Peaks at day 1 and day 2 after induction of differentiation
L3MBTL3	Cluster001	Peaks at day 1 and day 2 after induction of differentiation
LBX2	Cluster001	Peaks at day 1 and day 2 after induction of differentiation
MATR3	Cluster001	Peaks at day 1 and day 2 after induction of differentiation
MAX	Cluster001	Peaks at day 1 and day 2 after induction of differentiation
MBNL3	Cluster001	Peaks at day 1 and day 2 after induction of differentiation
MEIS1	Cluster001	Peaks at day 1 and day 2 after induction of differentiation
MEIS3	Cluster001	Peaks at day 1 and day 2 after induction of differentiation
MEIS3P2	Cluster001	Peaks at day 1 and day 2 after induction of differentiation
MIER1	Cluster001	Peaks at day 1 and day 2 after induction of differentiation
MLLT11	Cluster001	Peaks at day 1 and day 2 after induction of differentiation
MSX1	Cluster001	Peaks at day 1 and day 2 after induction of differentiation
MTA1	Cluster001	Peaks at day 1 and day 2 after induction of differentiation
MTF1	Cluster001	Peaks at day 1 and day 2 after induction of differentiation
MXI1	Cluster001	Peaks at day 1 and day 2 after induction of differentiation
MYC	Cluster001	Peaks at day 1 and day 2 after induction of differentiation
MYNN	Cluster001	Peaks at day 1 and day 2 after induction of differentiation
MYSM1	Cluster001	Peaks at day 1 and day 2 after induction of differentiation
NCOA3	Cluster001	Peaks at day 1 and day 2 after induction of differentiation
NCOA7	Cluster001	Peaks at day 1 and day 2 after induction of differentiation
NFATC4	Cluster001	Peaks at day 1 and day 2 after induction of differentiation
NFE2L2	Cluster001	Peaks at day 1 and day 2 after induction of differentiation
NFIB	Cluster001	Peaks at day 1 and day 2 after induction of differentiation
NFIC	Cluster001	Peaks at day 1 and day 2 after induction of differentiation
NFIL3	Cluster001	Peaks at day 1 and day 2 after induction of differentiation
NFKB1	Cluster001	Peaks at day 1 and day 2 after induction of differentiation
NFKBIA	Cluster001	Peaks at day 1 and day 2 after induction of differentiation
NFKBIZ	Cluster001	Peaks at day 1 and day 2 after induction of differentiation
NFX1	Cluster001	Peaks at day 1 and day 2 after induction of differentiation
NFYB	Cluster001	Peaks at day 1 and day 2 after induction of differentiation
OSR1	Cluster001	Peaks at day 1 and day 2 after induction of differentiation
OSR2	Cluster001	Peaks at day 1 and day 2 after induction of differentiation
PBX1	Cluster001	Peaks at day 1 and day 2 after induction of differentiation
PBX3	Cluster001	Peaks at day 1 and day 2 after induction of differentiation
PBX4	Cluster001	Peaks at day 1 and day 2 after induction of differentiation
PCBP2	Cluster001	Peaks at day 1 and day 2 after induction of differentiation
PCBP3	Cluster001	Peaks at day 1 and day 2 after induction of differentiation
PHF20	Cluster001	Peaks at day 1 and day 2 after induction of differentiation
PRDM11	Cluster001	Peaks at day 1 and day 2 after induction of differentiation
PRDM2	Cluster001	Peaks at day 1 and day 2 after induction of differentiation
PRDM5	Cluster001	Peaks at day 1 and day 2 after induction of differentiation
PROX1	Cluster001	Peaks at day 1 and day 2 after induction of differentiation
RCOR3	Cluster001	Peaks at day 1 and day 2 after induction of differentiation
RORA	Cluster001	Peaks at day 1 and day 2 after induction of differentiation
RUNX1T1	Cluster001	Peaks at day 1 and day 2 after induction of differentiation
RXRB	Cluster001	Peaks at day 1 and day 2 after induction of differentiation
SETBP1	Cluster001	Peaks at day 1 and day 2 after induction of differentiation
SHOX2	Cluster001	Peaks at day 1 and day 2 after induction of differentiation
SIX2	Cluster001	Peaks at day 1 and day 2 after induction of differentiation
SMAD3	Cluster001	Peaks at day 1 and day 2 after induction of differentiation
SMAD4	Cluster001	Peaks at day 1 and day 2 after induction of differentiation
SMARCD2	Cluster001	Peaks at day 1 and day 2 after induction of differentiation
SNAI2	Cluster001	Peaks at day 1 and day 2 after induction of differentiation
SOX4	Cluster001	Peaks at day 1 and day 2 after induction of differentiation
SP3	Cluster001	Peaks at day 1 and day 2 after induction of differentiation
SP9	Cluster001	Peaks at day 1 and day 2 after induction of differentiation
SSRP1	Cluster001	Peaks at day 1 and day 2 after induction of differentiation
STAT2	Cluster001	Peaks at day 1 and day 2 after induction of differentiation
STAT6	Cluster001	Peaks at day 1 and day 2 after induction of differentiation
TAX1BP1	Cluster001	Peaks at day 1 and day 2 after induction of differentiation
TAX1BP3	Cluster001	Peaks at day 1 and day 2 after induction of differentiation
TBPL1	Cluster001	Peaks at day 1 and day 2 after induction of differentiation
TBX18	Cluster001	Peaks at day 1 and day 2 after induction of differentiation
TCF21	Cluster001	Peaks at day 1 and day 2 after induction of differentiation
TCF25	Cluster001	Peaks at day 1 and day 2 after induction of differentiation
TFAP4	Cluster001	Peaks at day 1 and day 2 after induction of differentiation
TFDP1	Cluster001	Peaks at day 1 and day 2 after induction of differentiation
TLX2	Cluster001	Peaks at day 1 and day 2 after induction of differentiation
TSC22D3	Cluster001	Peaks at day 1 and day 2 after induction of differentiation
TSHZ3	Cluster001	Peaks at day 1 and day 2 after induction of differentiation
TWIST1	Cluster001	Peaks at day 1 and day 2 after induction of differentiation
TWIST2	Cluster001	Peaks at day 1 and day 2 after induction of differentiation
VEZF1	Cluster001	Peaks at day 1 and day 2 after induction of differentiation
YEATS2	Cluster001	Peaks at day 1 and day 2 after induction of differentiation
ZBED3	Cluster001	Peaks at day 1 and day 2 after induction of differentiation
ZBED5	Cluster001	Peaks at day 1 and day 2 after induction of differentiation
ZBTB16	Cluster001	Peaks at day 1 and day 2 after induction of differentiation
ZBTB38	Cluster001	Peaks at day 1 and day 2 after induction of differentiation
ZBTB41	Cluster001	Peaks at day 1 and day 2 after induction of differentiation
ZBTB7A	Cluster001	Peaks at day 1 and day 2 after induction of differentiation
ZBTB8A	Cluster001	Peaks at day 1 and day 2 after induction of differentiation
ZEB1	Cluster001	Peaks at day 1 and day 2 after induction of differentiation
ZFHX3	Cluster001	Peaks at day 1 and day 2 after induction of differentiation
ZFP30	Cluster001	Peaks at day 1 and day 2 after induction of differentiation
ZFP36L1	Cluster001	Peaks at day 1 and day 2 after induction of differentiation
ZFP36L2	Cluster001	Peaks at day 1 and day 2 after induction of differentiation
ZFP37	Cluster001	Peaks at day 1 and day 2 after induction of differentiation
ZFP62	Cluster001	Peaks at day 1 and day 2 after induction of differentiation
ZFP90	Cluster001	Peaks at day 1 and day 2 after induction of differentiation
ZHX3	Cluster001	Peaks at day 1 and day 2 after induction of differentiation
ZMAT3	Cluster001	Peaks at day 1 and day 2 after induction of differentiation
ZNF12	Cluster001	Peaks at day 1 and day 2 after induction of differentiation
ZNF131	Cluster001	Peaks at day 1 and day 2 after induction of differentiation
ZNF146	Cluster001	Peaks at day 1 and day 2 after induction of differentiation
ZNF160	Cluster001	Peaks at day 1 and day 2 after induction of differentiation
ZNF184	Cluster001	Peaks at day 1 and day 2 after induction of differentiation
ZNF192	Cluster001	Peaks at day 1 and day 2 after induction of differentiation
ZNF214	Cluster001	Peaks at day 1 and day 2 after induction of differentiation
ZNF22	Cluster001	Peaks at day 1 and day 2 after induction of differentiation
ZNF224	Cluster001	Peaks at day 1 and day 2 after induction of differentiation
ZNF230	Cluster001	Peaks at day 1 and day 2 after induction of differentiation
ZNF251	Cluster001	Peaks at day 1 and day 2 after induction of differentiation
ZNF263	Cluster001	Peaks at day 1 and day 2 after induction of differentiation
ZNF277	Cluster001	Peaks at day 1 and day 2 after induction of differentiation
ZNF300	Cluster001	Peaks at day 1 and day 2 after induction of differentiation
ZNF32	Cluster001	Peaks at day 1 and day 2 after induction of differentiation
ZNF333	Cluster001	Peaks at day 1 and day 2 after induction of differentiation
ZNF337	Cluster001	Peaks at day 1 and day 2 after induction of differentiation
ZNF33B	Cluster001	Peaks at day 1 and day 2 after induction of differentiation
ZNF343	Cluster001	Peaks at day 1 and day 2 after induction of differentiation
ZNF37A	Cluster001	Peaks at day 1 and day 2 after induction of differentiation
ZNF383	Cluster001	Peaks at day 1 and day 2 after induction of differentiation
ZNF395	Cluster001	Peaks at day 1 and day 2 after induction of differentiation
ZNF446	Cluster001	Peaks at day 1 and day 2 after induction of differentiation
ZNF451	Cluster001	Peaks at day 1 and day 2 after induction of differentiation
ZNF460	Cluster001	Peaks at day 1 and day 2 after induction of differentiation
ZNF485	Cluster001	Peaks at day 1 and day 2 after induction of differentiation
ZNF496	Cluster001	Peaks at day 1 and day 2 after induction of differentiation
ZNF500	Cluster001	Peaks at day 1 and day 2 after induction of differentiation
ZNF501	Cluster001	Peaks at day 1 and day 2 after induction of differentiation
ZNF516	Cluster001	Peaks at day 1 and day 2 after induction of differentiation
ZNF557	Cluster001	Peaks at day 1 and day 2 after induction of differentiation
ZNF561	Cluster001	Peaks at day 1 and day 2 after induction of differentiation
ZNF575	Cluster001	Peaks at day 1 and day 2 after induction of differentiation
ZNF581	Cluster001	Peaks at day 1 and day 2 after induction of differentiation
ZNF585A	Cluster001	Peaks at day 1 and day 2 after induction of differentiation
ZNF593	Cluster001	Peaks at day 1 and day 2 after induction of differentiation
ZNF615	Cluster001	Peaks at day 1 and day 2 after induction of differentiation
ZNF619	Cluster001	Peaks at day 1 and day 2 after induction of differentiation
ZNF621	Cluster001	Peaks at day 1 and day 2 after induction of differentiation
ZNF623	Cluster001	Peaks at day 1 and day 2 after induction of differentiation
ZNF629	Cluster001	Peaks at day 1 and day 2 after induction of differentiation
ZNF643	Cluster001	Peaks at day 1 and day 2 after induction of differentiation
ZNF646	Cluster001	Peaks at day 1 and day 2 after induction of differentiation
ZNF652	Cluster001	Peaks at day 1 and day 2 after induction of differentiation
ZNF662	Cluster001	Peaks at day 1 and day 2 after induction of differentiation
ZNF670	Cluster001	Peaks at day 1 and day 2 after induction of differentiation
ZNF688	Cluster001	Peaks at day 1 and day 2 after induction of differentiation
ZNF695	Cluster001	Peaks at day 1 and day 2 after induction of differentiation
ZNF7	Cluster001	Peaks at day 1 and day 2 after induction of differentiation
ZNF703	Cluster001	Peaks at day 1 and day 2 after induction of differentiation
ZNF747	Cluster001	Peaks at day 1 and day 2 after induction of differentiation
ZNF765	Cluster001	Peaks at day 1 and day 2 after induction of differentiation
ZNF771	Cluster001	Peaks at day 1 and day 2 after induction of differentiation
ZNF783	Cluster001	Peaks at day 1 and day 2 after induction of differentiation
ZNF800	Cluster001	Peaks at day 1 and day 2 after induction of differentiation
ZNF83	Cluster001	Peaks at day 1 and day 2 after induction of differentiation
ZNF830	Cluster001	Peaks at day 1 and day 2 after induction of differentiation
ZNFX1	Cluster001	Peaks at day 1 and day 2 after induction of differentiation
ZSCAN23	Cluster001	Peaks at day 1 and day 2 after induction of differentiation
ZZZ3	Cluster001	Peaks at day 1 and day 2 after induction of differentiation
AEBP1	Cluster002	Declines steadily from induction of differentiation
AFF2	Cluster002	Declines steadily from induction of differentiation
AFF3	Cluster002	Declines steadily from induction of differentiation
AFF4	Cluster002	Declines steadily from induction of differentiation
AHR	Cluster002	Declines steadily from induction of differentiation
AHRR	Cluster002	Declines steadily from induction of differentiation
ARID5A	Cluster002	Declines steadily from induction of differentiation
ARID5B	Cluster002	Declines steadily from induction of differentiation
ARNTL2	Cluster002	Declines steadily from induction of differentiation
ATF1	Cluster002	Declines steadily from induction of differentiation
ATOH8	Cluster002	Declines steadily from induction of differentiation
BATF3	Cluster002	Declines steadily from induction of differentiation
BCL3	Cluster002	Declines steadily from induction of differentiation
BHLHE40	Cluster002	Declines steadily from induction of differentiation
BNC2	Cluster002	Declines steadily from induction of differentiation
CARHSP1	Cluster002	Declines steadily from induction of differentiation
CBFB	Cluster002	Declines steadily from induction of differentiation
CDC5L	Cluster002	Declines steadily from induction of differentiation
CENPT	Cluster002	Declines steadily from induction of differentiation
CHAMP1	Cluster002	Declines steadily from induction of differentiation
CIC	Cluster002	Declines steadily from induction of differentiation
CREB1	Cluster002	Declines steadily from induction of differentiation
CREB3L1	Cluster002	Declines steadily from induction of differentiation
CREB5	Cluster002	Declines steadily from induction of differentiation
DLX1	Cluster002	Declines steadily from induction of differentiation
DLX2	Cluster002	Declines steadily from induction of differentiation
DNMT1	Cluster002	Declines steadily from induction of differentiation
DR1	Cluster002	Declines steadily from induction of differentiation
DRAP1	Cluster002	Declines steadily from induction of differentiation
E2F7	Cluster002	Declines steadily from induction of differentiation
EBF3	Cluster002	Declines steadily from induction of differentiation
EGR1	Cluster002	Declines steadily from induction of differentiation
EGR2	Cluster002	Declines steadily from induction of differentiation
EGR3	Cluster002	Declines steadily from induction of differentiation
ELF4	Cluster002	Declines steadily from induction of differentiation
ELK4	Cluster002	Declines steadily from induction of differentiation
EMX2	Cluster002	Declines steadily from induction of differentiation
EN1	Cluster002	Declines steadily from induction of differentiation
ENO1	Cluster002	Declines steadily from induction of differentiation
ERF	Cluster002	Declines steadily from induction of differentiation
ERG	Cluster002	Declines steadily from induction of differentiation
ETS1	Cluster002	Declines steadily from induction of differentiation
ETS2	Cluster002	Declines steadily from induction of differentiation
ETV1	Cluster002	Declines steadily from induction of differentiation
ETV5	Cluster002	Declines steadily from induction of differentiation
FLI1	Cluster002	Declines steadily from induction of differentiation
FOSL1	Cluster002	Declines steadily from induction of differentiation
FOSL2	Cluster002	Declines steadily from induction of differentiation
FOXD1	Cluster002	Declines steadily from induction of differentiation
FOXF2	Cluster002	Declines steadily from induction of differentiation
FOXJ2	Cluster002	Declines steadily from induction of differentiation
FOXL1	Cluster002	Declines steadily from induction of differentiation
FOXM1	Cluster002	Declines steadily from induction of differentiation
FOXP1	Cluster002	Declines steadily from induction of differentiation
FOXQ1	Cluster002	Declines steadily from induction of differentiation
GATA2	Cluster002	Declines steadily from induction of differentiation
GATA6	Cluster002	Declines steadily from induction of differentiation
GLI1	Cluster002	Declines steadily from induction of differentiation
GLI2	Cluster002	Declines steadily from induction of differentiation
GLI3	Cluster002	Declines steadily from induction of differentiation
GLIS2	Cluster002	Declines steadily from induction of differentiation
HES7	Cluster002	Declines steadily from induction of differentiation
HIF1A	Cluster002	Declines steadily from induction of differentiation
HIVEP1	Cluster002	Declines steadily from induction of differentiation
HMGA1	Cluster002	Declines steadily from induction of differentiation
HMGA2	Cluster002	Declines steadily from induction of differentiation
HMGXB4	Cluster002	Declines steadily from induction of differentiation
HOPX	Cluster002	Declines steadily from induction of differentiation
HOXB3	Cluster002	Declines steadily from induction of differentiation
HOXB7	Cluster002	Declines steadily from induction of differentiation
HOXC10	Cluster002	Declines steadily from induction of differentiation
HOXC4	Cluster002	Declines steadily from induction of differentiation
HOXC5	Cluster002	Declines steadily from induction of differentiation
HOXC6	Cluster002	Declines steadily from induction of differentiation
HOXC8	Cluster002	Declines steadily from induction of differentiation
HOXD1	Cluster002	Declines steadily from induction of differentiation
HOXD11	Cluster002	Declines steadily from induction of differentiation
ID1	Cluster002	Declines steadily from induction of differentiation
ID2	Cluster002	Declines steadily from induction of differentiation
ID3	Cluster002	Declines steadily from induction of differentiation
ID4	Cluster002	Declines steadily from induction of differentiation
IRF6	Cluster002	Declines steadily from induction of differentiation
IRF9	Cluster002	Declines steadily from induction of differentiation
IRX3	Cluster002	Declines steadily from induction of differentiation
JUNB	Cluster002	Declines steadily from induction of differentiation
KDM5B	Cluster002	Declines steadily from induction of differentiation
KLF12	Cluster002	Declines steadily from induction of differentiation
KLF17	Cluster002	Declines steadily from induction of differentiation
KLF2	Cluster002	Declines steadily from induction of differentiation
KLF4	Cluster002	Declines steadily from induction of differentiation
KLF6	Cluster002	Declines steadily from induction of differentiation
KLF7	Cluster002	Declines steadily from induction of differentiation
LCOR	Cluster002	Declines steadily from induction of differentiation
LRRFIP1	Cluster002	Declines steadily from induction of differentiation
LRRFIP2	Cluster002	Declines steadily from induction of differentiation
MEF2D	Cluster002	Declines steadily from induction of differentiation
MEIS2	Cluster002	Declines steadily from induction of differentiation
MEOX2	Cluster002	Declines steadily from induction of differentiation
MKX	Cluster002	Declines steadily from induction of differentiation
MLL	Cluster002	Declines steadily from induction of differentiation
MLLT1	Cluster002	Declines steadily from induction of differentiation
MTF2	Cluster002	Declines steadily from induction of differentiation
MXD3	Cluster002	Declines steadily from induction of differentiation
MYBL2	Cluster002	Declines steadily from induction of differentiation
MYCL1	Cluster002	Declines steadily from induction of differentiation
MYF6	Cluster002	Declines steadily from induction of differentiation
NFATC1	Cluster002	Declines steadily from induction of differentiation
NFATC2	Cluster002	Declines steadily from induction of differentiation
NFIX	Cluster002	Declines steadily from induction of differentiation
NPAS1	Cluster002	Declines steadily from induction of differentiation
NPAS3	Cluster002	Declines steadily from induction of differentiation
NR1D2	Cluster002	Declines steadily from induction of differentiation
NR2F2	Cluster002	Declines steadily from induction of differentiation
NR3C1	Cluster002	Declines steadily from induction of differentiation
NR4A1	Cluster002	Declines steadily from induction of differentiation
NR4A2	Cluster002	Declines steadily from induction of differentiation
NR4A3	Cluster002	Declines steadily from induction of differentiation
PAWR	Cluster002	Declines steadily from induction of differentiation
PHTF2	Cluster002	Declines steadily from induction of differentiation
PITX2	Cluster002	Declines steadily from induction of differentiation
PKNOX1	Cluster002	Declines steadily from induction of differentiation
PLAGL1	Cluster002	Declines steadily from induction of differentiation
POU2F2	Cluster002	Declines steadily from induction of differentiation
PPARD	Cluster002	Declines steadily from induction of differentiation
PPP1R13L	Cluster002	Declines steadily from induction of differentiation
PRDM1	Cluster002	Declines steadily from induction of differentiation
PRDM16	Cluster002	Declines steadily from induction of differentiation
PRDM4	Cluster002	Declines steadily from induction of differentiation
PRDM8	Cluster002	Declines steadily from induction of differentiation
PRRX1	Cluster002	Declines steadily from induction of differentiation
PRRX2	Cluster002	Declines steadily from induction of differentiation
RARB	Cluster002	Declines steadily from induction of differentiation
RARG	Cluster002	Declines steadily from induction of differentiation
RBM22	Cluster002	Declines steadily from induction of differentiation
RBPJ	Cluster002	Declines steadily from induction of differentiation
RC3H2	Cluster002	Declines steadily from induction of differentiation
RELA	Cluster002	Declines steadily from induction of differentiation
RFX2	Cluster002	Declines steadily from induction of differentiation
RFX8	Cluster002	Declines steadily from induction of differentiation
RUNX1	Cluster002	Declines steadily from induction of differentiation
RUNX2	Cluster002	Declines steadily from induction of differentiation
SATB2	Cluster002	Declines steadily from induction of differentiation
SIM2	Cluster002	Declines steadily from induction of differentiation
SKIL	Cluster002	Declines steadily from induction of differentiation
SMAD1	Cluster002	Declines steadily from induction of differentiation
SMAD5	Cluster002	Declines steadily from induction of differentiation
SMAD9	Cluster002	Declines steadily from induction of differentiation
SMARCA2	Cluster002	Declines steadily from induction of differentiation
SMARCA4	Cluster002	Declines steadily from induction of differentiation
SMARCC1	Cluster002	Declines steadily from induction of differentiation
SMARCE1	Cluster002	Declines steadily from induction of differentiation
SOX12	Cluster002	Declines steadily from induction of differentiation
SP100	Cluster002	Declines steadily from induction of differentiation
SP110	Cluster002	Declines steadily from induction of differentiation
STAT1	Cluster002	Declines steadily from induction of differentiation
STAT4	Cluster002	Declines steadily from induction of differentiation
TBX19	Cluster002	Declines steadily from induction of differentiation
TCF12	Cluster002	Declines steadily from induction of differentiation
TCF19	Cluster002	Declines steadily from induction of differentiation
TCF3	Cluster002	Declines steadily from induction of differentiation
TCF4	Cluster002	Declines steadily from induction of differentiation
TCF7	Cluster002	Declines steadily from induction of differentiation
TEAD1	Cluster002	Declines steadily from induction of differentiation
TEAD3	Cluster002	Declines steadily from induction of differentiation
TEAD4	Cluster002	Declines steadily from induction of differentiation
TET3	Cluster002	Declines steadily from induction of differentiation
TGIF1	Cluster002	Declines steadily from induction of differentiation
TOX	Cluster002	Declines steadily from induction of differentiation
TP53	Cluster002	Declines steadily from induction of differentiation
TSC22D2	Cluster002	Declines steadily from induction of differentiation
TSHZ1	Cluster002	Declines steadily from induction of differentiation
UNK	Cluster002	Declines steadily from induction of differentiation
VDR	Cluster002	Declines steadily from induction of differentiation
WDHD1	Cluster002	Declines steadily from induction of differentiation
YBX1	Cluster002	Declines steadily from induction of differentiation
ZBTB1	Cluster002	Declines steadily from induction of differentiation
ZC3H12A	Cluster002	Declines steadily from induction of differentiation
ZFHX4	Cluster002	Declines steadily from induction of differentiation
ZFPM1	Cluster002	Declines steadily from induction of differentiation
ZIC1	Cluster002	Declines steadily from induction of differentiation
ZNF19	Cluster002	Declines steadily from induction of differentiation
ZNF207	Cluster002	Declines steadily from induction of differentiation
ZNF281	Cluster002	Declines steadily from induction of differentiation
ZNF331	Cluster002	Declines steadily from induction of differentiation
ZNF365	Cluster002	Declines steadily from induction of differentiation
ZNF385D	Cluster002	Declines steadily from induction of differentiation
ZNF408	Cluster002	Declines steadily from induction of differentiation
ZNF414	Cluster002	Declines steadily from induction of differentiation
ZNF449	Cluster002	Declines steadily from induction of differentiation
ZNF454	Cluster002	Declines steadily from induction of differentiation
ZNF474	Cluster002	Declines steadily from induction of differentiation
ZNF503	Cluster002	Declines steadily from induction of differentiation
ZNF521	Cluster002	Declines steadily from induction of differentiation
ZNF532	Cluster002	Declines steadily from induction of differentiation
ZNF560	Cluster002	Declines steadily from induction of differentiation
ZNF587	Cluster002	Declines steadily from induction of differentiation
ZNF618	Cluster002	Declines steadily from induction of differentiation
ZNF622	Cluster002	Declines steadily from induction of differentiation
ZNF642	Cluster002	Declines steadily from induction of differentiation
ZNF668	Cluster002	Declines steadily from induction of differentiation
ZNF687	Cluster002	Declines steadily from induction of differentiation
ZNF827	Cluster002	Declines steadily from induction of differentiation
ZNF836	Cluster002	Declines steadily from induction of differentiation
ZNF841	Cluster002	Declines steadily from induction of differentiation
ZNF93	Cluster002	Declines steadily from induction of differentiation
ZSCAN30	Cluster002	Declines steadily from induction of differentiation
ARID1A	Cluster003	Increases to day 12 after induction of differentiation
ASH2L	Cluster003	Increases to day 12 after induction of differentiation
BHLHE41	Cluster003	Increases to day 12 after induction of differentiation
BOLA3	Cluster003	Increases to day 12 after induction of differentiation
CEBPA	Cluster003	Increases to day 12 after induction of differentiation
CEBPB	Cluster003	Increases to day 12 after induction of differentiation
CSRNP1	Cluster003	Increases to day 12 after induction of differentiation
CSRNP2	Cluster003	Increases to day 12 after induction of differentiation
CSRNP3	Cluster003	Increases to day 12 after induction of differentiation
DLX4	Cluster003	Increases to day 12 after induction of differentiation
DMRTA1	Cluster003	Increases to day 12 after induction of differentiation
EPAS1	Cluster003	Increases to day 12 after induction of differentiation
ESR1	Cluster003	Increases to day 12 after induction of differentiation
ESR2	Cluster003	Increases to day 12 after induction of differentiation
ESRRA	Cluster003	Increases to day 12 after induction of differentiation
FOXK2	Cluster003	Increases to day 12 after induction of differentiation
FOXP4	Cluster003	Increases to day 12 after induction of differentiation
GLI4	Cluster003	Increases to day 12 after induction of differentiation
GRHL1	Cluster003	Increases to day 12 after induction of differentiation
GTF2I	Cluster003	Increases to day 12 after induction of differentiation
GTF3A	Cluster003	Increases to day 12 after induction of differentiation
HES6	Cluster003	Increases to day 12 after induction of differentiation
HIVEP3	Cluster003	Increases to day 12 after induction of differentiation
HKR1	Cluster003	Increases to day 12 after induction of differentiation
HMBOX1	Cluster003	Increases to day 12 after induction of differentiation
HOMEZ	Cluster003	Increases to day 12 after induction of differentiation
HOXA5	Cluster003	Increases to day 12 after induction of differentiation
HOXA7	Cluster003	Increases to day 12 after induction of differentiation
HOXA9	Cluster003	Increases to day 12 after induction of differentiation
HOXB4	Cluster003	Increases to day 12 after induction of differentiation
HOXB6	Cluster003	Increases to day 12 after induction of differentiation
HOXB8	Cluster003	Increases to day 12 after induction of differentiation
HOXD9	Cluster003	Increases to day 12 after induction of differentiation
IRF7	Cluster003	Increases to day 12 after induction of differentiation
IRF8	Cluster003	Increases to day 12 after induction of differentiation
JARID2	Cluster003	Increases to day 12 after induction of differentiation
KDM5C	Cluster003	Increases to day 12 after induction of differentiation
KLF10	Cluster003	Increases to day 12 after induction of differentiation
KLF11	Cluster003	Increases to day 12 after induction of differentiation
L3MBTL1	Cluster003	Increases to day 12 after induction of differentiation
MAFB	Cluster003	Increases to day 12 after induction of differentiation
MBD3	Cluster003	Increases to day 12 after induction of differentiation
MEF2B	Cluster003	Increases to day 12 after induction of differentiation
MESP1	Cluster003	Increases to day 12 after induction of differentiation
MLX	Cluster003	Increases to day 12 after induction of differentiation
MLXIPL	Cluster003	Increases to day 12 after induction of differentiation
MXD1	Cluster003	Increases to day 12 after induction of differentiation
MXD4	Cluster003	Increases to day 12 after induction of differentiation
NCOA4	Cluster003	Increases to day 12 after induction of differentiation
NCOR2	Cluster003	Increases to day 12 after induction of differentiation
NEUROG3	Cluster003	Increases to day 12 after induction of differentiation
NFYC	Cluster003	Increases to day 12 after induction of differentiation
NHLH1	Cluster003	Increases to day 12 after induction of differentiation
NOTO	Cluster003	Increases to day 12 after induction of differentiation
NPAS2	Cluster003	Increases to day 12 after induction of differentiation
NR1D1	Cluster003	Increases to day 12 after induction of differentiation
NR1H3	Cluster003	Increases to day 12 after induction of differentiation
NR2F6	Cluster003	Increases to day 12 after induction of differentiation
PCBP1	Cluster003	Increases to day 12 after induction of differentiation
PHB	Cluster003	Increases to day 12 after induction of differentiation
PHTF1	Cluster003	Increases to day 12 after induction of differentiation
PKNOX2	Cluster003	Increases to day 12 after induction of differentiation
PPARG	Cluster003	Increases to day 12 after induction of differentiation
PREB	Cluster003	Increases to day 12 after induction of differentiation
RCOR2	Cluster003	Increases to day 12 after induction of differentiation
RORC	Cluster003	Increases to day 12 after induction of differentiation
RREB1	Cluster003	Increases to day 12 after induction of differentiation
RXRG	Cluster003	Increases to day 12 after induction of differentiation
SMAD6	Cluster003	Increases to day 12 after induction of differentiation
SOX9	Cluster003	Increases to day 12 after induction of differentiation
SP1	Cluster003	Increases to day 12 after induction of differentiation
SREBF1	Cluster003	Increases to day 12 after induction of differentiation
STAT3	Cluster003	Increases to day 12 after induction of differentiation
STAT5A	Cluster003	Increases to day 12 after induction of differentiation
STAT5B	Cluster003	Increases to day 12 after induction of differentiation
TCF20	Cluster003	Increases to day 12 after induction of differentiation
TEF	Cluster003	Increases to day 12 after induction of differentiation
TFB2M	Cluster003	Increases to day 12 after induction of differentiation
TFDP2	Cluster003	Increases to day 12 after induction of differentiation
TFE3	Cluster003	Increases to day 12 after induction of differentiation
TFEB	Cluster003	Increases to day 12 after induction of differentiation
THAP11	Cluster003	Increases to day 12 after induction of differentiation
THAP3	Cluster003	Increases to day 12 after induction of differentiation
THAP8	Cluster003	Increases to day 12 after induction of differentiation
TTF2	Cluster003	Increases to day 12 after induction of differentiation
TUB	Cluster003	Increases to day 12 after induction of differentiation
UNKL	Cluster003	Increases to day 12 after induction of differentiation
USF2	Cluster003	Increases to day 12 after induction of differentiation
ZBTB40	Cluster003	Increases to day 12 after induction of differentiation
ZEB2	Cluster003	Increases to day 12 after induction of differentiation
ZFHX2	Cluster003	Increases to day 12 after induction of differentiation
ZFP106	Cluster003	Increases to day 12 after induction of differentiation
ZMAT2	Cluster003	Increases to day 12 after induction of differentiation
ZMAT5	Cluster003	Increases to day 12 after induction of differentiation
ZNF117	Cluster003	Increases to day 12 after induction of differentiation
ZNF219	Cluster003	Increases to day 12 after induction of differentiation
ZNF233	Cluster003	Increases to day 12 after induction of differentiation
ZNF253	Cluster003	Increases to day 12 after induction of differentiation
ZNF271	Cluster003	Increases to day 12 after induction of differentiation
ZNF316	Cluster003	Increases to day 12 after induction of differentiation
ZNF329	Cluster003	Increases to day 12 after induction of differentiation
ZNF35	Cluster003	Increases to day 12 after induction of differentiation
ZNF354A	Cluster003	Increases to day 12 after induction of differentiation
ZNF385A	Cluster003	Increases to day 12 after induction of differentiation
ZNF391	Cluster003	Increases to day 12 after induction of differentiation
ZNF429	Cluster003	Increases to day 12 after induction of differentiation
ZNF436	Cluster003	Increases to day 12 after induction of differentiation
ZNF45	Cluster003	Increases to day 12 after induction of differentiation
ZNF491	Cluster003	Increases to day 12 after induction of differentiation
ZNF493	Cluster003	Increases to day 12 after induction of differentiation
ZNF506	Cluster003	Increases to day 12 after induction of differentiation
ZNF511	Cluster003	Increases to day 12 after induction of differentiation
ZNF517	Cluster003	Increases to day 12 after induction of differentiation
ZNF579	Cluster003	Increases to day 12 after induction of differentiation
ZNF586	Cluster003	Increases to day 12 after induction of differentiation
ZNF606	Cluster003	Increases to day 12 after induction of differentiation
ZNF628	Cluster003	Increases to day 12 after induction of differentiation
ZNF649	Cluster003	Increases to day 12 after induction of differentiation
ZNF664	Cluster003	Increases to day 12 after induction of differentiation
ZNF672	Cluster003	Increases to day 12 after induction of differentiation
ZNF675	Cluster003	Increases to day 12 after induction of differentiation
ZNF697	Cluster003	Increases to day 12 after induction of differentiation
ZNF706	Cluster003	Increases to day 12 after induction of differentiation
ZNF708	Cluster003	Increases to day 12 after induction of differentiation
ZNF714	Cluster003	Increases to day 12 after induction of differentiation
ZNF77	Cluster003	Increases to day 12 after induction of differentiation
ZNF781	Cluster003	Increases to day 12 after induction of differentiation
ZNF787	Cluster003	Increases to day 12 after induction of differentiation
ZNF789	Cluster003	Increases to day 12 after induction of differentiation
ZNF814	Cluster003	Increases to day 12 after induction of differentiation
ZNF91	Cluster003	Increases to day 12 after induction of differentiation
ZSCAN1	Cluster003	Increases to day 12 after induction of differentiation
ZSCAN2	Cluster003	Increases to day 12 after induction of differentiation
ATF3	Cluster004	High only at day 14 after induction of differentiation
CEBPG	Cluster004	High only at day 14 after induction of differentiation
CREBL2	Cluster004	High only at day 14 after induction of differentiation
DBP	Cluster004	High only at day 14 after induction of differentiation
DDIT3	Cluster004	High only at day 14 after induction of differentiation
E2F2	Cluster004	High only at day 14 after induction of differentiation
FEV	Cluster004	High only at day 14 after induction of differentiation
GATA3	Cluster004	High only at day 14 after induction of differentiation
HOXB2	Cluster004	High only at day 14 after induction of differentiation
IRF1	Cluster004	High only at day 14 after induction of differentiation
JUND	Cluster004	High only at day 14 after induction of differentiation
KCMF1	Cluster004	High only at day 14 after induction of differentiation
KLF5	Cluster004	High only at day 14 after induction of differentiation
MAFF	Cluster004	High only at day 14 after induction of differentiation
MAFG	Cluster004	High only at day 14 after induction of differentiation
MBD2	Cluster004	High only at day 14 after induction of differentiation
MEF2A	Cluster004	High only at day 14 after induction of differentiation
MSC	Cluster004	High only at day 14 after induction of differentiation
NFKBIL1	Cluster004	High only at day 14 after induction of differentiation
ONECUT2	Cluster004	High only at day 14 after induction of differentiation
PARP12	Cluster004	High only at day 14 after induction of differentiation
PBRM1	Cluster004	High only at day 14 after induction of differentiation
PRDM6	Cluster004	High only at day 14 after induction of differentiation
SMAD2	Cluster004	High only at day 14 after induction of differentiation
SOX18	Cluster004	High only at day 14 after induction of differentiation
TBX3	Cluster004	High only at day 14 after induction of differentiation
THAP7	Cluster004	High only at day 14 after induction of differentiation
THRB	Cluster004	High only at day 14 after induction of differentiation
WHSC1	Cluster004	High only at day 14 after induction of differentiation
XBP1	Cluster004	High only at day 14 after induction of differentiation
YBX2	Cluster004	High only at day 14 after induction of differentiation
ZBTB22	Cluster004	High only at day 14 after induction of differentiation
ZBTB7B	Cluster004	High only at day 14 after induction of differentiation
ZKSCAN3	Cluster004	High only at day 14 after induction of differentiation
ZNF154	Cluster004	High only at day 14 after induction of differentiation
ZNF274	Cluster004	High only at day 14 after induction of differentiation
ZNF397	Cluster004	High only at day 14 after induction of differentiation
ZNF410	Cluster004	High only at day 14 after induction of differentiation
ZNF419	Cluster004	High only at day 14 after induction of differentiation
ZNF440	Cluster004	High only at day 14 after induction of differentiation
ZNF524	Cluster004	High only at day 14 after induction of differentiation
ZNF589	Cluster004	High only at day 14 after induction of differentiation
ZNF609	Cluster004	High only at day 14 after induction of differentiation
ZNF773	Cluster004	High only at day 14 after induction of differentiation
ZNF843	Cluster004	High only at day 14 after induction of differentiation
ZNF876P	Cluster004	High only at day 14 after induction of differentiation
ARID4B	Cluster005	High only at day 4 of replicate 1
DPF1	Cluster005	High only at day 4 of replicate 1
HEYL	Cluster005	High only at day 4 of replicate 1
HIVEP2	Cluster005	High only at day 4 of replicate 1
HMG20A	Cluster005	High only at day 4 of replicate 1
HMX1	Cluster005	High only at day 4 of replicate 1
HOXB13	Cluster005	High only at day 4 of replicate 1
KCNIP3	Cluster005	High only at day 4 of replicate 1
LYL1	Cluster005	High only at day 4 of replicate 1
NFKB2	Cluster005	High only at day 4 of replicate 1
NFKBID	Cluster005	High only at day 4 of replicate 1
PLAGL2	Cluster005	High only at day 4 of replicate 1
RXRA	Cluster005	High only at day 4 of replicate 1
SMARCB1	Cluster005	High only at day 4 of replicate 1
TBX2	Cluster005	High only at day 4 of replicate 1
WIZ	Cluster005	High only at day 4 of replicate 1
ZBTB48	Cluster005	High only at day 4 of replicate 1
ZBTB9	Cluster005	High only at day 4 of replicate 1
ZC3H7B	Cluster005	High only at day 4 of replicate 1
ZFP41	Cluster005	High only at day 4 of replicate 1
ZNF2	Cluster005	High only at day 4 of replicate 1
ZNF215	Cluster005	High only at day 4 of replicate 1
ZNF385B	Cluster005	High only at day 4 of replicate 1
ZNF398	Cluster005	High only at day 4 of replicate 1
ZNF41	Cluster005	High only at day 4 of replicate 1
ZNF423	Cluster005	High only at day 4 of replicate 1
ZNF490	Cluster005	High only at day 4 of replicate 1
ZNF569	Cluster005	High only at day 4 of replicate 1
ZNF584	Cluster005	High only at day 4 of replicate 1
ZNF597	Cluster005	High only at day 4 of replicate 1
ZNF653	Cluster005	High only at day 4 of replicate 1
ZNF663	Cluster005	High only at day 4 of replicate 1
ZNF713	Cluster005	High only at day 4 of replicate 1
ZNF786	Cluster005	High only at day 4 of replicate 1
ZNF823	Cluster005	High only at day 4 of replicate 1
ZNF878	Cluster005	High only at day 4 of replicate 1
ZNF891	Cluster005	High only at day 4 of replicate 1
ZNF92	Cluster005	High only at day 4 of replicate 1
CTCFL	Cluster006	High only at day 12 of replicate 2
CUX1	Cluster006	High only at day 12 of replicate 2
GMEB2	Cluster006	High only at day 12 of replicate 2
HES4	Cluster006	High only at day 12 of replicate 2
HOXA4	Cluster006	High only at day 12 of replicate 2
KAT5	Cluster006	High only at day 12 of replicate 2
KLF8	Cluster006	High only at day 12 of replicate 2
MIER2	Cluster006	High only at day 12 of replicate 2
POGZ	Cluster006	High only at day 12 of replicate 2
RELB	Cluster006	High only at day 12 of replicate 2
SOX6	Cluster006	High only at day 12 of replicate 2
SP5	Cluster006	High only at day 12 of replicate 2
TERF1	Cluster006	High only at day 12 of replicate 2
ZIC4	Cluster006	High only at day 12 of replicate 2
ZNF169	Cluster006	High only at day 12 of replicate 2
ZNF20	Cluster006	High only at day 12 of replicate 2
ZNF323	Cluster006	High only at day 12 of replicate 2
ZNF442	Cluster006	High only at day 12 of replicate 2
ZNF444	Cluster006	High only at day 12 of replicate 2
ZNF513	Cluster006	High only at day 12 of replicate 2
ZNF582	Cluster006	High only at day 12 of replicate 2
ZNF610	Cluster006	High only at day 12 of replicate 2
ZNF625	Cluster006	High only at day 12 of replicate 2
ZNF665	Cluster006	High only at day 12 of replicate 2
ZNF681	Cluster006	High only at day 12 of replicate 2
ZNF684	Cluster006	High only at day 12 of replicate 2
ZNF702P	Cluster006	High only at day 12 of replicate 2
ZNF79	Cluster006	High only at day 12 of replicate 2
ZSCAN20	Cluster006	High only at day 12 of replicate 2
HDX	Cluster007	High only at day 2 of replicate 3
HOXA2	Cluster007	High only at day 2 of replicate 3
HOXC11	Cluster007	High only at day 2 of replicate 3
KDM2A	Cluster007	High only at day 2 of replicate 3
LHX6	Cluster007	High only at day 2 of replicate 3
MBD1	Cluster007	High only at day 2 of replicate 3
MIER3	Cluster007	High only at day 2 of replicate 3
MLLT6	Cluster007	High only at day 2 of replicate 3
NR0B1	Cluster007	High only at day 2 of replicate 3
SIX5	Cluster007	High only at day 2 of replicate 3
ZBTB25	Cluster007	High only at day 2 of replicate 3
ZBTB5	Cluster007	High only at day 2 of replicate 3
ZKSCAN2	Cluster007	High only at day 2 of replicate 3
ZNF165	Cluster007	High only at day 2 of replicate 3
ZNF197	Cluster007	High only at day 2 of replicate 3
ZNF250	Cluster007	High only at day 2 of replicate 3
ZNF260	Cluster007	High only at day 2 of replicate 3
ZNF268	Cluster007	High only at day 2 of replicate 3
ZNF273	Cluster007	High only at day 2 of replicate 3
ZNF292	Cluster007	High only at day 2 of replicate 3
ZNF324B	Cluster007	High only at day 2 of replicate 3
ZNF396	Cluster007	High only at day 2 of replicate 3
ZNF417	Cluster007	High only at day 2 of replicate 3
ZNF434	Cluster007	High only at day 2 of replicate 3
ZNF540	Cluster007	High only at day 2 of replicate 3
ZNF565	Cluster007	High only at day 2 of replicate 3
ZNF571	Cluster007	High only at day 2 of replicate 3
ZNF607	Cluster007	High only at day 2 of replicate 3
ZNF627	Cluster007	High only at day 2 of replicate 3
ARID2	Cluster008	High only at day 8 of replicate 2
ARID3B	Cluster008	High only at day 8 of replicate 2
E2F1	Cluster008	High only at day 8 of replicate 2
HOXA1	Cluster008	High only at day 8 of replicate 2
NFYA	Cluster008	High only at day 8 of replicate 2
SMARCD3	Cluster008	High only at day 8 of replicate 2
TBX1	Cluster008	High only at day 8 of replicate 2
TBX4	Cluster008	High only at day 8 of replicate 2
THAP2	Cluster008	High only at day 8 of replicate 2
ZBTB24	Cluster008	High only at day 8 of replicate 2
ZBTB42	Cluster008	High only at day 8 of replicate 2
ZNF167	Cluster008	High only at day 8 of replicate 2
ZNF17	Cluster008	High only at day 8 of replicate 2
ZNF195	Cluster008	High only at day 8 of replicate 2
ZNF229	Cluster008	High only at day 8 of replicate 2
ZNF430	Cluster008	High only at day 8 of replicate 2
ZNF488	Cluster008	High only at day 8 of replicate 2
ZNF543	Cluster008	High only at day 8 of replicate 2
ZNF671	Cluster008	High only at day 8 of replicate 2
ZNF699	Cluster008	High only at day 8 of replicate 2
ZNF704	Cluster008	High only at day 8 of replicate 2
ZNF808	Cluster008	High only at day 8 of replicate 2
ZNF829	Cluster008	High only at day 8 of replicate 2
ZNF839	Cluster008	High only at day 8 of replicate 2
ZXDB	Cluster008	High only at day 8 of replicate 2
BACH2	Cluster009	High only at day 2 of replicate 1
DLX6	Cluster009	High only at day 2 of replicate 1
EBF4	Cluster009	High only at day 2 of replicate 1
FOXL2	Cluster009	High only at day 2 of replicate 1
FOXN1	Cluster009	High only at day 2 of replicate 1
HSF1	Cluster009	High only at day 2 of replicate 1
LHX2	Cluster009	High only at day 2 of replicate 1
NFE2	Cluster009	High only at day 2 of replicate 1
NFXL1	Cluster009	High only at day 2 of replicate 1
NKX3-1	Cluster009	High only at day 2 of replicate 1
NR6A1	Cluster009	High only at day 2 of replicate 1
PAX9	Cluster009	High only at day 2 of replicate 1
PURG	Cluster009	High only at day 2 of replicate 1
SIX3	Cluster009	High only at day 2 of replicate 1
TRERF1	Cluster009	High only at day 2 of replicate 1
ZBTB46	Cluster009	High only at day 2 of replicate 1
ZBTB47	Cluster009	High only at day 2 of replicate 1
ZBTB49	Cluster009	High only at day 2 of replicate 1
ZNF175	Cluster009	High only at day 2 of replicate 1
ZNF266	Cluster009	High only at day 2 of replicate 1
ZNF572	Cluster009	High only at day 2 of replicate 1
ZNF599	Cluster009	High only at day 2 of replicate 1
ZNF8	Cluster009	High only at day 2 of replicate 1
FOXK1	Cluster010	High only at day 12 of replicate 3
HOXD4	Cluster010	High only at day 12 of replicate 3
IRF5	Cluster010	High only at day 12 of replicate 3
NKRF	Cluster010	High only at day 12 of replicate 3
PAX8	Cluster010	High only at day 12 of replicate 3
SEBOX	Cluster010	High only at day 12 of replicate 3
TADA2B	Cluster010	High only at day 12 of replicate 3
ZGPAT	Cluster010	High only at day 12 of replicate 3
ZNF132	Cluster010	High only at day 12 of replicate 3
ZNF193	Cluster010	High only at day 12 of replicate 3
ZNF200	Cluster010	High only at day 12 of replicate 3
ZNF530	Cluster010	High only at day 12 of replicate 3
ZNF544	Cluster010	High only at day 12 of replicate 3
ZNF573	Cluster010	High only at day 12 of replicate 3
ZNF578	Cluster010	High only at day 12 of replicate 3
ZNF600	Cluster010	High only at day 12 of replicate 3
ZNF66P	Cluster010	High only at day 12 of replicate 3
ZNF777	Cluster010	High only at day 12 of replicate 3
ZNF799	Cluster010	High only at day 12 of replicate 3
ATF2	Cluster011	No consistent pattern
HLTF	Cluster011	No consistent pattern
HOXA6	Cluster011	No consistent pattern
RARA	Cluster011	No consistent pattern
SCAPER	Cluster011	No consistent pattern
THAP9	Cluster011	No consistent pattern
ZNF100	Cluster011	No consistent pattern
ZNF138	Cluster011	No consistent pattern
ZNF235	Cluster011	No consistent pattern
ZNF354B	Cluster011	No consistent pattern
ZNF497	Cluster011	No consistent pattern
ZNF542	Cluster011	No consistent pattern
ZNF680	Cluster011	No consistent pattern
ZNF720	Cluster011	No consistent pattern
ZNF75D	Cluster011	No consistent pattern
ZXDC	Cluster011	No consistent pattern
DNAJC2	Cluster012	No consistent pattern
GATAD2B	Cluster012	No consistent pattern
MGA	Cluster012	No consistent pattern
TBP	Cluster012	No consistent pattern
ZBTB2	Cluster012	No consistent pattern
ZC3H11A	Cluster012	No consistent pattern
ZC3H7A	Cluster012	No consistent pattern
ZNF10	Cluster012	No consistent pattern
ZNF18	Cluster012	No consistent pattern
ZNF180	Cluster012	No consistent pattern
ZNF326	Cluster012	No consistent pattern
ZNF700	Cluster012	No consistent pattern
ZNF710	Cluster012	No consistent pattern
ZNF763	Cluster012	No consistent pattern
ZNF85	Cluster012	No consistent pattern
AEBP2	Cluster013	No consistent pattern
DMRT2	Cluster013	No consistent pattern
FOXA1	Cluster013	No consistent pattern
KDM5A	Cluster013	No consistent pattern
MYBL1	Cluster013	No consistent pattern
PAX6	Cluster013	No consistent pattern
SALL1	Cluster013	No consistent pattern
SKI	Cluster013	No consistent pattern
ZBTB12	Cluster013	No consistent pattern
ZBTB6	Cluster013	No consistent pattern
ZC3H4	Cluster013	No consistent pattern
ZNF267	Cluster013	No consistent pattern
ZNF860	Cluster013	No consistent pattern
ATRX	Cluster014	Peaks between day 2 and day 8 after induction of differentiation
CNOT4	Cluster014	Peaks between day 2 and day 8 after induction of differentiation
KIAA2018	Cluster014	Peaks between day 2 and day 8 after induction of differentiation
KLF3	Cluster014	Peaks between day 2 and day 8 after induction of differentiation
NFATC3	Cluster014	Peaks between day 2 and day 8 after induction of differentiation
PARP1	Cluster014	Peaks between day 2 and day 8 after induction of differentiation
SALL2	Cluster014	Peaks between day 2 and day 8 after induction of differentiation
SIX1	Cluster014	Peaks between day 2 and day 8 after induction of differentiation
SMARCD1	Cluster014	Peaks between day 2 and day 8 after induction of differentiation
TSHZ2	Cluster014	Peaks between day 2 and day 8 after induction of differentiation
ZNF608	Cluster014	Peaks between day 2 and day 8 after induction of differentiation
ZNF788	Cluster014	Peaks between day 2 and day 8 after induction of differentiation
ASCL1	Cluster015	High only at day 8 of replicate 1
CASZ1	Cluster015	High only at day 8 of replicate 1
FOXO6	Cluster015	High only at day 8 of replicate 1
HEY1	Cluster015	High only at day 8 of replicate 1
KIAA1549	Cluster015	High only at day 8 of replicate 1
LHX8	Cluster015	High only at day 8 of replicate 1
NKX3-2	Cluster015	High only at day 8 of replicate 1
SOX15	Cluster015	High only at day 8 of replicate 1
TBX20	Cluster015	High only at day 8 of replicate 1
ZNF254	Cluster015	High only at day 8 of replicate 1
ZNF813	Cluster015	High only at day 8 of replicate 1
ZNF90	Cluster015	High only at day 8 of replicate 1
DEAF1	Cluster016	Peaks between day 2 and day 8 after induction of differentiation
EBF1	Cluster016	Peaks between day 2 and day 8 after induction of differentiation
FOXN3	Cluster016	Peaks between day 2 and day 8 after induction of differentiation
FOXO1	Cluster016	Peaks between day 2 and day 8 after induction of differentiation
KAT8	Cluster016	Peaks between day 2 and day 8 after induction of differentiation
KLF15	Cluster016	Peaks between day 2 and day 8 after induction of differentiation
LCORL	Cluster016	Peaks between day 2 and day 8 after induction of differentiation
NFIA	Cluster016	Peaks between day 2 and day 8 after induction of differentiation
PHB2	Cluster016	Peaks between day 2 and day 8 after induction of differentiation
RERE	Cluster016	Peaks between day 2 and day 8 after induction of differentiation
SOX13	Cluster016	Peaks between day 2 and day 8 after induction of differentiation
TGIF2	Cluster016	Peaks between day 2 and day 8 after induction of differentiation
BARHL1	Cluster017	High on day 8 of replicates 1 and 3
HOXA10	Cluster017	High on day 8 of replicates 1 and 3
MAF	Cluster017	High on day 8 of replicates 1 and 3
SP2	Cluster017	High on day 8 of replicates 1 and 3
SPIB	Cluster017	High on day 8 of replicates 1 and 3
TOE1	Cluster017	High on day 8 of replicates 1 and 3
ZBTB7C	Cluster017	High on day 8 of replicates 1 and 3
ZNF208	Cluster017	High on day 8 of replicates 1 and 3
ZNF468	Cluster017	High on day 8 of replicates 1 and 3
ZNF69	Cluster017	High on day 8 of replicates 1 and 3
ZNF724P	Cluster017	High on day 8 of replicates 1 and 3
C11orf9	Cluster018	Very low expression genes
DBX2	Cluster018	Very low expression genes
MIXL1	Cluster018	Very low expression genes
MYF5	Cluster018	Very low expression genes
POU2F3	Cluster018	Very low expression genes
SKOR1	Cluster018	Very low expression genes
ZNF217	Cluster018	Very low expression genes
ZNF280A	Cluster018	Very low expression genes
ZNF367	Cluster018	Very low expression genes
ZNF833P	Cluster018	Very low expression genes
GABPA	Cluster019	Increases by day 4 after induction of differentiation
NR3C2	Cluster019	Increases by day 4 after induction of differentiation
SIM1	Cluster019	Increases by day 4 after induction of differentiation
TCF7L1	Cluster019	Increases by day 4 after induction of differentiation
TFAM	Cluster019	Increases by day 4 after induction of differentiation
THRA	Cluster019	Increases by day 4 after induction of differentiation
ZNF143	Cluster019	Increases by day 4 after induction of differentiation
ZNF302	Cluster019	Increases by day 4 after induction of differentiation
ZNF43	Cluster019	Increases by day 4 after induction of differentiation
ZNF512B	Cluster019	Increases by day 4 after induction of differentiation
ARHGAP35	Cluster020	No consistent pattern; low expression genes
ETV4	Cluster020	No consistent pattern; low expression genes
MIS18BP1	Cluster020	No consistent pattern; low expression genes
PRDM10	Cluster020	No consistent pattern; low expression genes
RLF	Cluster020	No consistent pattern; low expression genes
ZNF407	Cluster020	No consistent pattern; low expression genes
ZNF438	Cluster020	No consistent pattern; low expression genes
ZNF483	Cluster020	No consistent pattern; low expression genes
ZNF766	Cluster020	No consistent pattern; low expression genes
ZNF791	Cluster020	No consistent pattern; low expression genes
BACH1	Cluster021	Low between day 4 and day 12 after induction of differentiation
HMGXB3	Cluster021	Low between day 4 and day 12 after induction of differentiation
NFE2L1	Cluster021	Low between day 4 and day 12 after induction of differentiation
NR2C2	Cluster021	Low between day 4 and day 12 after induction of differentiation
POU6F1	Cluster021	Low between day 4 and day 12 after induction of differentiation
PURA	Cluster021	Low between day 4 and day 12 after induction of differentiation
THAP10	Cluster021	Low between day 4 and day 12 after induction of differentiation
ZNF16	Cluster021	Low between day 4 and day 12 after induction of differentiation
ZNF202	Cluster021	Low between day 4 and day 12 after induction of differentiation
ATXN7	Cluster022	No consistent pattern
DNAJC21	Cluster022	No consistent pattern
REST	Cluster022	No consistent pattern
TET2	Cluster022	No consistent pattern
ZC3H15	Cluster022	No consistent pattern
ZKSCAN1	Cluster022	No consistent pattern
ZNF296	Cluster022	No consistent pattern
ZNF527	Cluster022	No consistent pattern
ZNF805	Cluster022	No consistent pattern
BHLHA15	Cluster023	High only at day 14 of replicate 1
FOXS1	Cluster023	High only at day 14 of replicate 1
LHX9	Cluster023	High only at day 14 of replicate 1
THAP5	Cluster023	High only at day 14 of replicate 1
YY1	Cluster023	High only at day 14 of replicate 1
ZMAT1	Cluster023	High only at day 14 of replicate 1
ZNF550	Cluster023	High only at day 14 of replicate 1
ZNF730	Cluster023	High only at day 14 of replicate 1
ZNF804A	Cluster023	High only at day 14 of replicate 1
ARID4A	Cluster024	No consistent pattern
FOXP2	Cluster024	No consistent pattern
GATAD1	Cluster024	No consistent pattern
HBP1	Cluster024	No consistent pattern
THAP1	Cluster024	No consistent pattern
ZBTB20	Cluster024	No consistent pattern
ZNF507	Cluster024	No consistent pattern
ZNF749	Cluster024	No consistent pattern
ZNF776	Cluster024	No consistent pattern
CAMTA2	Cluster025	High only at day 4 of replicate 3
DLX3	Cluster025	High only at day 4 of replicate 3
EN2	Cluster025	High only at day 4 of replicate 3
HES2	Cluster025	High only at day 4 of replicate 3
PSPC1	Cluster025	High only at day 4 of replicate 3
SOX11	Cluster025	High only at day 4 of replicate 3
SOX8	Cluster025	High only at day 4 of replicate 3
ZNF519	Cluster025	High only at day 4 of replicate 3
BCL11B	Cluster026	Very low expression genes
NANOGP1	Cluster026	Very low expression genes
OVOL1	Cluster026	Very low expression genes
SNAI3	Cluster026	Very low expression genes
ZIK1	Cluster026	Very low expression genes
ZNF676	Cluster026	Very low expression genes
ZNF835	Cluster026	Very low expression genes
ZNF853	Cluster026	Very low expression genes
RBAK	Cluster027	No consistent pattern
SOHLH2	Cluster027	No consistent pattern
ZNF225	Cluster027	No consistent pattern
ZNF238	Cluster027	No consistent pattern
ZNF461	Cluster027	No consistent pattern
ZNF525	Cluster027	No consistent pattern
ZNF568	Cluster027	No consistent pattern
ZNF71	Cluster027	No consistent pattern
ZNF14	Cluster028	No consistent pattern
ZNF321P	Cluster028	No consistent pattern
ZNF426	Cluster028	No consistent pattern
ZNF439	Cluster028	No consistent pattern
ZNF576	Cluster028	No consistent pattern
ZNF711	Cluster028	No consistent pattern
ZNF816	Cluster028	No consistent pattern
ZUFSP	Cluster028	No consistent pattern
PCBP4	Cluster029	No consistent pattern
ZFP82	Cluster029	No consistent pattern
ZNF212	Cluster029	No consistent pattern
ZNF232	Cluster029	No consistent pattern
ZNF428	Cluster029	No consistent pattern
ZNF498	Cluster029	No consistent pattern
ZNF554	Cluster029	No consistent pattern
ZNF879	Cluster029	No consistent pattern
GFI1	Cluster030	High only at day 2 of replicate 2
HLF	Cluster030	High only at day 2 of replicate 2
ISL2	Cluster030	High only at day 2 of replicate 2
TFAP2C	Cluster030	High only at day 2 of replicate 2
ZBTB26	Cluster030	High only at day 2 of replicate 2
ZFP42	Cluster030	High only at day 2 of replicate 2
ZNF486	Cluster030	High only at day 2 of replicate 2
FIZ1	Cluster031	No consistent pattern
FOXJ3	Cluster031	No consistent pattern
HMG20B	Cluster031	No consistent pattern
ZNF182	Cluster031	No consistent pattern
ZNF30	Cluster031	No consistent pattern
ZNF341	Cluster031	No consistent pattern
ZNF792	Cluster031	No consistent pattern
DACH1	Cluster032	Very low expression genes
E2F8	Cluster032	Very low expression genes
HEY2	Cluster032	Very low expression genes
SALL4	Cluster032	Very low expression genes
SMAD7	Cluster032	Very low expression genes
SP7	Cluster032	Very low expression genes
ZNF774	Cluster032	Very low expression genes
GLIS1	Cluster033	No consistent pattern
IRF3	Cluster033	No consistent pattern
NFKBIE	Cluster033	No consistent pattern
NONO	Cluster033	No consistent pattern
SMARCAL1	Cluster033	No consistent pattern
ZNF3	Cluster033	No consistent pattern
ZSCAN22	Cluster033	No consistent pattern
TRPS1	Cluster034	No consistent pattern
ZNF114	Cluster034	No consistent pattern
ZNF226	Cluster034	No consistent pattern
ZNF234	Cluster034	No consistent pattern
ZNF674	Cluster034	No consistent pattern
ZNF70	Cluster034	No consistent pattern
ZNF880	Cluster034	No consistent pattern
BMP2	Cluster035	Very low expression genes
CREB3L3	Cluster035	Very low expression genes
MLL2	Cluster035	Very low expression genes
ONECUT1	Cluster035	Very low expression genes
ZFP14	Cluster035	Very low expression genes
ZMAT4	Cluster035	Very low expression genes
ZNF469	Cluster035	Very low expression genes
CREB3	Cluster036	Low between day 2 and day 8 after induction of differentiation
PURB	Cluster036	Low between day 2 and day 8 after induction of differentiation
RFX1	Cluster036	Low between day 2 and day 8 after induction of differentiation
TAL1	Cluster036	Low between day 2 and day 8 after induction of differentiation
TFB1M	Cluster036	Low between day 2 and day 8 after induction of differentiation
ZFP64	Cluster036	Low between day 2 and day 8 after induction of differentiation
BOLA2	Cluster037
HOXB9	Cluster037
MBD6	Cluster037
ZBTB10	Cluster037
ZNF107	Cluster037
ZNF415	Cluster037
LYAR	Cluster038
SP4	Cluster038
ZC3H13	Cluster038
ZFP112	Cluster038
ZNF285	Cluster038
ZNF845	Cluster038
E2F5	Cluster039
GCFC2	Cluster039
NRL	Cluster039
THAP6	Cluster039
ZNF135	Cluster039
ZNF148	Cluster039
ASH1L	Cluster040
YEATS4	Cluster040
ZNF322	Cluster040
ZNF322P1	Cluster040
ZNF528	Cluster040
ZNF566	Cluster040
MAF1	Cluster041
TAF1	Cluster041
ZNF205	Cluster041
ZNF358	Cluster041
ZNF580	Cluster041
NCOA6	Cluster042
SATB1	Cluster042
ZBTB34	Cluster042
ZBTB43	Cluster042
ZNF418	Cluster042
FUBP3	Cluster043
SLC30A9	Cluster043
ZNF23	Cluster043
ZNF770	Cluster043
ZNF844	Cluster043
SNAPC4	Cluster044
TTF1	Cluster044
ZCCHC6	Cluster044
ZNF480	Cluster044
ZNF510	Cluster044
ETV3	Cluster045
RFX5	Cluster045
ZBTB37	Cluster045
ZFY	Cluster045
ZNF570	Cluster045
MZF1	Cluster046
PITX1	Cluster046
ZCCHC11	Cluster046
ZNF248	Cluster046
ZNF682	Cluster046
CREB3L4	Cluster047
PCGF6	Cluster047
ZNF136	Cluster047
ZNF585B	Cluster047
ZNF740	Cluster047
MLLT10	Cluster048
NFKBIB	Cluster048
ZNF181	Cluster048
ZNF25	Cluster048
ZNF283	Cluster048
GON4L	Cluster049
HES1	Cluster049
SRF	Cluster049
ZNF346	Cluster049
ZNF696	Cluster049
REL	Cluster050
TOPORS	Cluster050
TSC22D1	Cluster050
ZNF189	Cluster050
ZNF778	Cluster050
ADNP	Cluster051
BCLAF1	Cluster051
ZNF24	Cluster051
ZNF502	Cluster051
ARNT2	Cluster052
NCOA2	Cluster052
ZNF425	Cluster052
ZNF487P	Cluster052
ELF2	Cluster053
ZKSCAN5	Cluster053
ZNF318	Cluster053
ZNF512	Cluster053
ZBED4	Cluster054
ZNF133	Cluster054
ZNF362	Cluster054
ZNF526	Cluster054
CTCF	Cluster055
GABPB2	Cluster055
ZC3H3	Cluster055
ZNF384	Cluster055
ZC3H8	Cluster056
ZNF595	Cluster056
ZNF718	Cluster056
ZNF821	Cluster056
ARID1B	Cluster057
SMARCC2	Cluster057
UBTF	Cluster057
ZNF75A	Cluster057
FOXO4	Cluster058
ZNF276	Cluster058
ZNF678	Cluster058
ZNF691	Cluster058
MECP2	Cluster059
ZFP161	Cluster059
ZNF311	Cluster059
ZNF334	Cluster059
ETV7	Cluster060
TEAD2	Cluster060
ZNF319	Cluster060
ZNF546	Cluster060
MEIS3P1	Cluster061
ZNF280B	Cluster061
ZNF605	Cluster061
ZNF667	Cluster061
E2F3	Cluster062
ZBTB45	Cluster062
ZNF594	Cluster062
ZNF596	Cluster062
CREBBP	Cluster063
KDM5D	Cluster063
ZBTB11	Cluster063
ZNF768	Cluster063
MLL3	Cluster064
RFX3	Cluster064
ZFAT	Cluster064
ZNF782	Cluster064
MLL5	Cluster065
ZFPM2	Cluster065
ZNF462	Cluster065
ZNF780B	Cluster065
CRAMP1L	Cluster066
KAT6B	Cluster066
ZNF140	Cluster066
ZNF295	Cluster066
CAMTA1	Cluster067
RFXAP	Cluster067
ZFP3	Cluster067
ZNF227	Cluster067
BHLHB9	Cluster068
ZNF548	Cluster068
ZNF57	Cluster068
ZNF592	Cluster068
ZNF223	Cluster069
ZNF33A	Cluster069
ZNF552	Cluster069
ZNF677	Cluster069
GZF1	Cluster070
NRF1	Cluster070
ZNF287	Cluster070
ZNF558	Cluster070
E4F1	Cluster071
ZNF324	Cluster071
ZNF420	Cluster071
ZNF84	Cluster071
NOC4L	Cluster072
ZC3H10	Cluster072
ZNF416	Cluster072
ZNF726	Cluster072
KHSRP	Cluster073
RFX7	Cluster073
ZC3H18	Cluster073
ZNF432	Cluster073
ALX1	Not clustered			209
AR	Not clustered
ARID3A	Not clustered
ARNT	Not clustered
ATF4	Not clustered
ATF5	Not clustered
ATF6	Not clustered
ATF7	Not clustered
CLOCK	Not clustered
CREBZF	Not clustered
CREM	Not clustered
DLX5	Not clustered
DMAP1	Not clustered
DNMT3B	Not clustered
DPF3	Not clustered
E2F6	Not clustered
ETV2	Not clustered
EZH2	Not clustered
FOXC1	Not clustered
FOXN2	Not clustered
FUBP1	Not clustered
GABPB1	Not clustered
GATAD2A	Not clustered
GMEB1	Not clustered
HIC2	Not clustered
HINFP	Not clustered
HOXB5	Not clustered
HOXC9	Not clustered
HSF2	Not clustered
HSF4	Not clustered
IKZF4	Not clustered
IKZF5	Not clustered
KLF16	Not clustered
MAFK	Not clustered
MAZ	Not clustered
MBD4	Not clustered
MBD5	Not clustered
MECOM	Not clustered
MEF2C	Not clustered
MITF	Not clustered
MLL4	Not clustered
MLLT3	Not clustered
MLLT4	Not clustered
MLXIP	Not clustered
MNT	Not clustered
MSX2	Not clustered
MTA2	Not clustered
MTA3	Not clustered
NCOA1	Not clustered
NCOA5	Not clustered
NCOR1	Not clustered
NFAT5	Not clustered
NFRKB	Not clustered
NOC3L	Not clustered
NR1H2	Not clustered
NR2C1	Not clustered
NR2F1	Not clustered
PATZ1	Not clustered
PAX3	Not clustered
PBX2	Not clustered
PHF5A	Not clustered
PLAG1	Not clustered
PPARA	Not clustered
PRDM15	Not clustered
PRKRIR	Not clustered
RC3H1	Not clustered
RCOR1	Not clustered
RFXANK	Not clustered
RORB	Not clustered
SFPQ	Not clustered
SIX4	Not clustered
SMARCA1	Not clustered
SMARCA5	Not clustered
SMARCAD1	Not clustered
SNAI1	Not clustered
SOX5	Not clustered
SP140L	Not clustered
SREBF2	Not clustered
TADA2A	Not clustered
TBX15	Not clustered
TBX5	Not clustered
TCF7L2	Not clustered
TCFL5	Not clustered
TERF2	Not clustered
TET1	Not clustered
TFCP2	Not clustered
THAP4	Not clustered
TONSL	Not clustered
TOX2	Not clustered
TOX4	Not clustered
TSC22D4	Not clustered
UBP1	Not clustered
USF1	Not clustered
VAX2	Not clustered
ZBTB17	Not clustered
ZBTB3	Not clustered
ZBTB33	Not clustered
ZBTB39	Not clustered
ZBTB44	Not clustered
ZC3H14	Not clustered
ZC3H6	Not clustered
ZFP1	Not clustered
ZFP2	Not clustered
ZFP91	Not clustered
ZFX	Not clustered
ZFYVE26	Not clustered
ZHX1	Not clustered
ZHX2	Not clustered
ZKSCAN4	Not clustered
ZNF101	Not clustered
ZNF121	Not clustered
ZNF134	Not clustered
ZNF141	Not clustered
ZNF142	Not clustered
ZNF155	Not clustered
ZNF174	Not clustered
ZNF177	Not clustered
ZNF187	Not clustered
ZNF213	Not clustered
ZNF221	Not clustered
ZNF222	Not clustered
ZNF236	Not clustered
ZNF256	Not clustered
ZNF257	Not clustered
ZNF26	Not clustered
ZNF264	Not clustered
ZNF275	Not clustered
ZNF28	Not clustered
ZNF280C	Not clustered
ZNF280D	Not clustered
ZNF282	Not clustered
ZNF284	Not clustered
ZNF304	Not clustered
ZNF317	Not clustered
ZNF335	Not clustered
ZNF34	Not clustered
ZNF345	Not clustered
ZNF347	Not clustered
ZNF350	Not clustered
ZNF382	Not clustered
ZNF394	Not clustered
ZNF431	Not clustered
ZNF433	Not clustered
ZNF44	Not clustered
ZNF441	Not clustered
ZNF443	Not clustered
ZNF445	Not clustered
ZNF470	Not clustered
ZNF471	Not clustered
ZNF473	Not clustered
ZNF48	Not clustered
ZNF484	Not clustered
ZNF492	Not clustered
ZNF514	Not clustered
ZNF518A	Not clustered
ZNF518B	Not clustered
ZNF549	Not clustered
ZNF551	Not clustered
ZNF555	Not clustered
ZNF559	Not clustered
ZNF562	Not clustered
ZNF563	Not clustered
ZNF564	Not clustered
ZNF567	Not clustered
ZNF574	Not clustered
ZNF577	Not clustered
ZNF583	Not clustered
ZNF598	Not clustered
ZNF611	Not clustered
ZNF613	Not clustered
ZNF614	Not clustered
ZNF616	Not clustered
ZNF624	Not clustered
ZNF626	Not clustered
ZNF639	Not clustered
ZNF641	Not clustered
ZNF644	Not clustered
ZNF654	Not clustered
ZNF655	Not clustered
ZNF660	Not clustered
ZNF669	Not clustered
ZNF692	Not clustered
ZNF701	Not clustered
ZNF707	Not clustered
ZNF709	Not clustered
ZNF717	Not clustered
ZNF721	Not clustered
ZNF737	Not clustered
ZNF74	Not clustered
ZNF746	Not clustered
ZNF76	Not clustered
ZNF761	Not clustered
ZNF764	Not clustered
ZNF772	Not clustered
ZNF775	Not clustered
ZNF780A	Not clustered
ZNF784	Not clustered
ZNF785	Not clustered
ZNF790	Not clustered
ZNF793	Not clustered
ZNF81	Not clustered
ZNF837	Not clustered
ZNF846	Not clustered
ZSCAN12	Not clustered
ZSCAN16	Not clustered
ZSCAN18	Not clustered
ZSCAN21	Not clustered
ZSCAN29	Not clustered
ZSCAN5A	Not clustered
